# Supplementary material for: N′-(3-Bromo-5-chloro-2-hydroxy­benzyl­idine)-2-hydroxy­benzohydrazide
Source: Acta Crystallogr Sect E Struct Rep Online. 2008 Nov 26;64(Pt 12):o2438. doi: 10.1107/S1600536808038634 (PMC2959983; doi:10.1107/S1600536808038634)
Supplement: Supplementary file 2 [file e-64-o2438-Isup2.hkl]

# 
# h,k,l, Fc-squared, Fo-squared, sigma(Fo-squared) and status flag 
# 
data_I
_shelx_title '  P21/c' 
_shelx_refln_list_code          4 
_shelx_F_calc_maximum      247.15 
_exptl_crystal_F_000       736.00 
_reflns_d_resolution_high  0.7696 
 
loop_ 
 _symmetry_equiv_pos_as_xyz 
 'x, y, z' 
 '-x, y+1/2, -z+1/2' 
 '-x, -y, -z' 
 'x, -y-1/2, z-1/2' 
 
_cell_length_a    15.8387 
_cell_length_b     6.9319 
_cell_length_c    12.9951 
_cell_angle_alpha  90.000 
_cell_angle_beta  106.461 
_cell_angle_gamma  90.000 
 
_shelx_F_squared_multiplier     1.000 
 
loop_ 
 _refln_index_h 
 _refln_index_k 
 _refln_index_l 
 _refln_F_squared_calc 
 _refln_F_squared_meas 
 _refln_F_squared_sigma 
 _refln_observed_status 
   1   0   0      288.60       -0.84      0.56 o 
   2   0   0      420.20      544.85     15.48 o 
   3   0   0     8467.22     8183.17    142.54 o 
   4   0   0      899.50      818.16     18.63 o 
   5   0   0     5696.81     5657.96    100.44 o 
   6   0   0     4655.55     4312.06     76.76 o 
   7   0   0     4374.07     4117.89     84.96 o 
   8   0   0     1144.91     1013.70     26.29 o 
   9   0   0     8128.82     8524.89    180.69 o 
  10   0   0    10851.27    10554.79    222.19 o 
  11   0   0     9772.06     9755.97    208.43 o 
  12   0   0     1873.73     1916.14     56.48 o 
  13   0   0     1890.13     1930.85     58.49 o 
  14   0   0    10485.37    10562.91    229.84 o 
  15   0   0      495.72      605.40     34.91 o 
  16   0   0      655.14      681.67     70.15 o 
  17   0   0      621.88      759.99     77.10 o 
  18   0   0      104.78      116.04     53.10 o 
  19   0   0      815.87      942.08     93.19 o 
   1   1   0      197.27      191.58      4.28 o 
   2   1   0      399.98      332.86      6.30 o 
   3   1   0     1235.69     1310.34     20.99 o 
   4   1   0     1390.98     1425.77     23.31 o 
   5   1   0     1819.15     1759.32     46.40 o 
   6   1   0     2118.20     2173.36     42.61 o 
   7   1   0       87.96      109.86     10.50 o 
   8   1   0       75.06       62.49      9.77 o 
   9   1   0     1468.51     1336.21     28.11 o 
  10   1   0       20.46       31.73      8.76 o 
  11   1   0     1205.56     1184.04     26.04 o 
  12   1   0      691.25      706.87     21.18 o 
  13   1   0       28.13       27.97     11.88 o 
  14   1   0       53.84       50.88     13.49 o 
  15   1   0      241.35      248.95     24.63 o 
  16   1   0      527.20      603.87     55.24 o 
  17   1   0      121.89      143.88     82.02 o 
  18   1   0       93.57      138.60     39.40 o 
  19   1   0        4.28      -36.14     36.32 o 
   0   2   0    15261.57    16061.66    276.24 o 
   1   2   0    53396.34    56073.37    613.64 o 
   2   2   0     2724.51     2697.09     34.06 o 
   3   2   0      400.76      327.27      9.00 o 
   4   2   0     4125.48     4026.58     53.05 o 
   5   2   0       10.33        5.16      4.97 o 
   6   2   0      267.67      250.22     10.36 o 
   7   2   0     2423.21     2322.12     43.35 o 
   8   2   0        7.50       -5.02      8.68 o 
   9   2   0     2238.88     2318.31     41.10 o 
  10   2   0     7267.28     7139.86    111.37 o 
  11   2   0     3609.65     3336.69    165.21 o 
  12   2   0     4970.47     4821.07     91.21 o 
  13   2   0      715.49      731.48     56.78 o 
  14   2   0      402.85      415.91     23.75 o 
  15   2   0      803.27      844.25     33.09 o 
  16   2   0       64.88       58.55     20.63 o 
  17   2   0      347.73      385.04     28.38 o 
  18   2   0        6.79      -16.69     40.79 o 
  19   2   0      132.44      152.38     44.42 o 
   1   3   0     4010.22     3932.32     45.47 o 
   2   3   0      986.02      843.18     15.35 o 
   3   3   0     1429.70     1399.80     21.77 o 
   4   3   0     2472.69     2231.26     35.93 o 
   5   3   0     9607.97     9617.14    121.55 o 
   6   3   0     4316.23     4306.54     58.88 o 
   7   3   0     1035.66     1094.28     21.36 o 
   8   3   0     3972.23     4070.73     62.59 o 
   9   3   0     2782.55     2607.67     58.47 o 
  10   3   0       29.58       14.39     12.85 o 
  11   3   0     5413.05     5393.89     93.63 o 
  12   3   0      591.72      620.25     29.60 o 
  13   3   0      496.38      523.34     29.84 o 
  14   3   0      548.89      539.05     31.67 o 
  15   3   0     1972.53     1989.91     66.23 o 
  16   3   0     1742.35     1679.38     69.19 o 
  17   3   0      433.66      471.68     54.44 o 
  18   3   0       42.45       67.08     25.46 o 
   0   4   0       37.75       36.03      9.08 o 
   1   4   0      968.57     1037.94     18.79 o 
   2   4   0     2692.47     2937.42     38.16 o 
   3   4   0       19.22       34.24      6.87 o 
   4   4   0       47.86       45.55      7.44 o 
   5   4   0       45.04       42.56      7.34 o 
   6   4   0       95.90       83.18     11.47 o 
   7   4   0      178.31      156.54     14.07 o 
   8   4   0      190.73      213.91     17.70 o 
   9   4   0      195.65      229.64     18.78 o 
  10   4   0      146.50      168.26     18.11 o 
  11   4   0     1463.46     1495.07     40.46 o 
  12   4   0       21.79       17.50     17.43 o 
  13   4   0        0.26        8.23     18.47 o 
  14   4   0       91.47       54.24     23.92 o 
  15   4   0       13.23      -10.52     26.98 o 
  16   4   0      197.43      179.45     30.33 o 
  17   4   0      130.15      116.33     31.53 o 
   1   5   0      932.00      919.70     18.50 o 
   2   5   0     2362.24     2265.85     35.50 o 
   3   5   0       42.05       53.02      8.95 o 
   4   5   0      516.27      504.04     14.95 o 
   5   5   0     6296.80     6339.84     89.21 o 
   6   5   0     3211.24     3247.58     52.94 o 
   7   5   0      124.79      117.52     14.64 o 
   8   5   0      410.51      460.55     24.58 o 
   9   5   0     2814.00     2939.37     61.77 o 
  10   5   0      922.50      945.57     36.51 o 
  11   5   0      179.07      208.02     22.51 o 
  12   5   0     1603.19     1749.37     54.55 o 
  13   5   0      114.44       96.34     20.67 o 
  14   5   0      245.87      275.64     32.89 o 
  15   5   0     1595.78     1699.52     85.04 o 
  16   5   0     1185.92     1208.72     53.58 o 
   0   6   0     2158.61     2180.28     47.31 o 
   1   6   0     1096.51     1042.21     21.98 o 
   2   6   0      756.88      787.05     20.17 o 
   3   6   0     1426.84     1440.04     31.89 o 
   4   6   0      454.60      523.42     21.14 o 
   5   6   0        0.74      -10.46     13.34 o 
   6   6   0      247.12      249.33     20.19 o 
   7   6   0     1447.69     1525.06     39.18 o 
   8   6   0      364.36      386.77     29.16 o 
   9   6   0      248.40      287.81     24.89 o 
  10   6   0      100.88      108.19     27.48 o 
  11   6   0      321.67      381.37     35.97 o 
  12   6   0      211.42      170.78     31.48 o 
  13   6   0      160.50      241.25     33.69 o 
  14   6   0      540.18      534.73     41.65 o 
   1   7   0       32.39       24.07     15.73 o 
   2   7   0       21.58        6.19     16.10 o 
   3   7   0       86.52       79.39     17.17 o 
   4   7   0      843.65      839.84     30.50 o 
   5   7   0      355.70      341.44     26.24 o 
   6   7   0      507.59      492.92     35.11 o 
   7   7   0       31.14       39.08     27.10 o 
   8   7   0        3.25      -13.42     27.06 o 
   9   7   0      229.41      205.52     39.99 o 
  10   7   0      266.42      195.18     34.25 o 
  11   7   0      119.98      128.10     34.10 o 
  12   7   0      150.11       93.42     35.54 o 
   0   8   0     3021.52     3132.56    136.78 o 
   1   8   0      738.70      783.43     40.38 o 
   2   8   0      145.68      167.47     29.04 o 
   3   8   0      133.79      204.16     32.17 o 
   4   8   0      675.20      752.74     35.70 o 
   5   8   0       28.91      -16.03     29.90 o 
   6   8   0      422.61      431.66     39.60 o 
   7   8   0      347.16      370.69     45.47 o 
   8   8   0      110.76      133.65     36.35 o 
   9   8   0      109.83       81.77     36.44 o 
 -19   1   1       21.27        6.77     37.35 o 
 -18   1   1      199.14      216.00     31.47 o 
 -17   1   1      449.97      540.58     34.21 o 
 -16   1   1      171.23      161.07     23.72 o 
 -15   1   1     2446.40     2448.86     51.80 o 
 -14   1   1     3019.76     2895.33     56.46 o 
 -13   1   1     1105.98     1097.71     28.54 o 
 -12   1   1      216.43      197.44     18.93 o 
 -11   1   1      545.88      503.77     21.30 o 
 -10   1   1     2128.36     2114.11     45.75 o 
  -9   1   1      102.63       90.47     23.28 o 
  -8   1   1     1547.01     1365.65     25.46 o 
  -7   1   1    10988.10    11174.08    147.05 o 
  -6   1   1      135.46      119.37      8.30 o 
  -5   1   1     4806.56     5134.29     71.77 o 
  -4   1   1    18429.08    19140.66    251.96 o 
  -3   1   1    13169.09    13494.58    177.96 o 
  -2   1   1     3167.11     3110.49     39.91 o 
  -1   1   1     6508.95     6301.32     96.86 o 
   0   1   1     2985.40     2780.09     38.98 o 
   1   1   1      283.09      340.88      7.01 o 
   2   1   1    19250.13    19718.03    259.19 o 
   3   1   1     9691.24     9429.41    162.56 o 
   4   1   1     3482.19     3230.55     60.52 o 
   5   1   1     1698.08     1702.40     26.99 o 
   6   1   1    10237.06    10002.63    132.28 o 
   7   1   1    11595.31    11725.01    154.62 o 
   8   1   1     2107.48     2167.26     32.65 o 
   9   1   1       67.75       48.19      8.09 o 
  10   1   1     2841.23     2575.04     41.93 o 
  11   1   1     2616.67     2601.11     43.44 o 
  12   1   1     4378.27     4288.12     65.54 o 
  13   1   1     4850.41     4791.61     84.15 o 
  14   1   1     2055.13     2042.15     49.96 o 
  15   1   1       22.67        9.92     20.15 o 
  16   1   1     1576.62     1564.91     77.13 o 
  17   1   1     3088.77     3075.86    103.73 o 
  18   1   1     1382.49     1472.76     74.65 o 
  19   1   1       93.04       72.82     40.36 o 
 -19   2   1      570.98      555.02     43.07 o 
 -18   2   1      235.58      242.47     31.64 o 
 -17   2   1       18.97       59.30     26.76 o 
 -16   2   1      341.27      402.44     49.24 o 
 -15   2   1      712.53      752.73     41.18 o 
 -14   2   1      315.95      289.42     19.08 o 
 -13   2   1     5185.62     5026.37    122.56 o 
 -12   2   1      311.78      297.85     17.78 o 
 -11   2   1        2.54      -11.81     10.74 o 
 -10   2   1     5319.18     5515.69     88.21 o 
  -9   2   1     3720.41     3705.18     64.41 o 
  -8   2   1     5683.49     5622.12     82.17 o 
  -7   2   1        0.68       -1.54      7.15 o 
  -6   2   1     1285.87     1258.62     24.03 o 
  -5   2   1     8610.04     8194.29    112.53 o 
  -4   2   1     1181.68     1214.50     21.89 o 
  -3   2   1     1365.71     1323.39     19.10 o 
  -2   2   1      172.60      112.85      4.44 o 
  -1   2   1      204.30      180.15      6.68 o 
   0   2   1    12851.89    13429.49    149.79 o 
   1   2   1    61082.01    61730.55    683.04 o 
   2   2   1    15400.78    15887.63    178.22 o 
   3   2   1     1609.95     1720.44     28.41 o 
   4   2   1     3061.39     2976.96     45.28 o 
   5   2   1     1555.84     1445.35     26.18 o 
   6   2   1      624.87      582.02     18.50 o 
   7   2   1      195.94      187.97     12.42 o 
   8   2   1     1943.51     1844.28     82.52 o 
   9   2   1     1250.34     1247.12     28.46 o 
  10   2   1       66.40       51.12      8.97 o 
  11   2   1     5464.03     5354.65     78.52 o 
  12   2   1      586.96      645.18     36.14 o 
  13   2   1      182.41      178.53     20.71 o 
  14   2   1     1349.70     1333.59     41.51 o 
  15   2   1      717.34      737.65     40.04 o 
  16   2   1      856.70      910.06     38.01 o 
  17   2   1       23.54       13.88     33.97 o 
  18   2   1      437.06      512.95     53.17 o 
 -18   3   1      143.42      129.68     37.26 o 
 -17   3   1       11.63        2.58     25.16 o 
 -16   3   1       42.04       54.17     21.50 o 
 -15   3   1      307.22      289.06     35.08 o 
 -14   3   1      669.80      678.69     33.57 o 
 -13   3   1      126.03       76.40     20.63 o 
 -12   3   1      107.64       72.39     15.31 o 
 -11   3   1      288.20      299.56     19.37 o 
 -10   3   1      116.93      124.45     13.68 o 
  -9   3   1      382.84      454.45     18.09 o 
  -8   3   1     1810.25     1861.47     38.73 o 
  -7   3   1      119.65      122.07     10.99 o 
  -6   3   1      118.09      102.04      9.86 o 
  -5   3   1     1197.24     1235.80     23.20 o 
  -4   3   1     1977.50     2043.12     26.97 o 
  -3   3   1      510.83      484.37     11.09 o 
  -2   3   1      178.69      217.66     11.06 o 
  -1   3   1      599.94      618.62     13.26 o 
   0   3   1      816.14      806.33     14.49 o 
   1   3   1      589.46      648.66     13.85 o 
   2   3   1     1429.68     1473.54     21.07 o 
   3   3   1     3954.42     4146.21     53.10 o 
   4   3   1       30.14       46.43      7.29 o 
   5   3   1       69.55      100.63     10.49 o 
   6   3   1     2867.41     2936.45     47.31 o 
   7   3   1     1081.65     1103.38     24.63 o 
   8   3   1      975.34     1023.84     24.49 o 
   9   3   1       15.04       13.65     15.74 o 
  10   3   1      698.19      708.29     26.62 o 
  11   3   1      721.33      738.91     27.38 o 
  12   3   1        7.22       11.50     15.05 o 
  13   3   1     1148.83     1056.91     65.01 o 
  14   3   1      507.65      491.46     32.32 o 
  15   3   1       16.96       -9.91     19.32 o 
  16   3   1      650.59      627.34     33.04 o 
  17   3   1      408.31      465.20     44.02 o 
  18   3   1      380.48      395.79     50.70 o 
 -17   4   1       23.06      -23.37     28.70 o 
 -16   4   1      371.16      377.98     34.54 o 
 -15   4   1      275.84      318.72     27.20 o 
 -14   4   1        4.05       23.23     20.09 o 
 -13   4   1      475.74      523.64     28.94 o 
 -12   4   1     5920.33     5985.61    107.16 o 
 -11   4   1     1634.61     1678.06     38.65 o 
 -10   4   1     4241.28     4321.99     66.15 o 
  -9   4   1     8399.03     8359.19    113.48 o 
  -8   4   1     4124.39     4094.57     61.49 o 
  -7   4   1      709.44      750.14     21.26 o 
  -6   4   1     3875.38     3778.18     56.19 o 
  -5   4   1     1480.88     1391.22     32.16 o 
  -4   4   1      691.01      684.36     14.50 o 
  -3   4   1     3274.35     3082.78     39.37 o 
  -2   4   1     2118.17     1971.87     31.58 o 
  -1   4   1      662.34      589.39     14.13 o 
   0   4   1     1993.19     2109.64     39.92 o 
   1   4   1     4847.57     4773.95     55.43 o 
   2   4   1    38026.40    38747.66    405.21 o 
   3   4   1      970.44     1073.61     25.07 o 
   4   4   1     2401.61     2299.35     37.62 o 
   5   4   1     2196.57     2049.34     37.61 o 
   6   4   1      559.82      528.46     17.49 o 
   7   4   1      330.25      370.77     19.99 o 
   8   4   1     1691.02     1624.26     39.86 o 
   9   4   1     1434.07     1461.97     38.64 o 
  10   4   1      818.57      774.39     29.31 o 
  11   4   1     2691.80     2737.53     58.53 o 
  12   4   1     3620.06     3666.47     73.25 o 
  13   4   1      910.34      914.52     35.48 o 
  14   4   1       94.99       90.96     29.80 o 
  15   4   1       51.49       98.16     24.89 o 
  16   4   1      868.04      857.15     47.51 o 
  17   4   1       19.19        3.97     22.98 o 
 -16   5   1       65.45       99.56     32.67 o 
 -15   5   1       97.87       91.08     29.90 o 
 -14   5   1      245.13      234.31     33.89 o 
 -13   5   1      239.99      265.45     30.97 o 
 -12   5   1      121.16      116.95     25.73 o 
 -11   5   1       36.79       53.52     17.31 o 
 -10   5   1      200.11      229.96     19.78 o 
  -9   5   1     1413.96     1482.27     33.93 o 
  -8   5   1      255.90      260.67     17.23 o 
  -7   5   1      618.88      668.17     21.94 o 
  -6   5   1      127.79      114.42     13.38 o 
  -5   5   1      355.19      377.89     16.79 o 
  -4   5   1      465.72      504.38     15.34 o 
  -3   5   1      499.87      509.69     16.65 o 
  -2   5   1       35.44       20.20      8.96 o 
  -1   5   1      159.23      158.96     10.53 o 
   0   5   1     1270.35     1254.72     21.98 o 
   1   5   1       37.84       29.72      8.54 o 
   2   5   1       82.57       82.87      8.39 o 
   3   5   1      176.50      155.86     12.35 o 
   4   5   1      106.82      138.78     17.23 o 
   5   5   1      194.98      193.92     18.01 o 
   6   5   1      716.69      764.86     28.91 o 
   7   5   1       84.72       98.02     17.75 o 
   8   5   1      289.97      309.83     22.78 o 
   9   5   1      134.63      120.53     19.63 o 
  10   5   1     1193.67     1189.26     39.14 o 
  11   5   1      234.09      260.33     34.27 o 
  12   5   1       59.18       55.86     21.08 o 
  13   5   1      105.95      114.86     23.26 o 
  14   5   1       64.52       60.03     23.34 o 
  15   5   1       13.01        4.26     27.12 o 
  16   5   1      114.22      144.29     33.32 o 
 -15   6   1       29.11       -5.52     31.23 o 
 -14   6   1        2.64      -37.61     29.36 o 
 -13   6   1      182.02      147.18     37.55 o 
 -12   6   1       96.76      110.51     30.16 o 
 -11   6   1       23.29       -4.90     26.53 o 
 -10   6   1     2396.41     2559.56     70.80 o 
  -9   6   1     2852.79     2895.80     65.09 o 
  -8   6   1     2170.02     2207.15     54.57 o 
  -7   6   1       41.04       33.69     16.65 o 
  -6   6   1       47.67       31.93     14.02 o 
  -5   6   1      538.80      566.43     26.69 o 
  -4   6   1        4.19        0.86     14.41 o 
  -3   6   1      551.18      602.56     23.79 o 
  -2   6   1      289.15      279.93     16.81 o 
  -1   6   1       13.29       -1.83     11.99 o 
   0   6   1     1267.27     1294.79     26.46 o 
   1   6   1     3613.47     3660.97     49.44 o 
   2   6   1     3437.21     3508.23     51.93 o 
   3   6   1     1297.75     1350.60     31.43 o 
   4   6   1       12.28       -0.58     13.37 o 
   5   6   1      802.81      803.47     25.46 o 
   6   6   1      142.31      139.34     18.68 o 
   7   6   1       73.40       64.89     18.28 o 
   8   6   1      341.66      370.41     24.41 o 
   9   6   1       20.62       28.29     18.98 o 
  10   6   1      183.29      187.57     25.69 o 
  11   6   1     1451.93     1485.78     45.68 o 
  12   6   1      963.64     1084.91     50.47 o 
  13   6   1     1044.02     1129.85     51.60 o 
  14   6   1       38.64       24.19     32.54 o 
 -12   7   1       11.75       13.65     33.71 o 
 -11   7   1      342.94      420.42     39.86 o 
 -10   7   1      105.35      108.72     32.23 o 
  -9   7   1      621.60      590.69     40.33 o 
  -8   7   1      116.18      113.10     29.78 o 
  -7   7   1      784.77      842.67     37.41 o 
  -6   7   1       18.38       32.96     21.85 o 
  -5   7   1      305.77      324.04     27.79 o 
  -4   7   1     2289.00     2242.49     54.49 o 
  -3   7   1     1261.08     1315.78     36.45 o 
  -2   7   1       49.76       43.37     17.51 o 
  -1   7   1     1061.04     1033.43     31.80 o 
   0   7   1      506.03      540.75     23.61 o 
   1   7   1      166.58      148.61     20.92 o 
   2   7   1      453.57      499.37     26.09 o 
   3   7   1      552.96      604.45     28.20 o 
   4   7   1      100.81      140.88     20.91 o 
   5   7   1      127.71      128.91     28.35 o 
   6   7   1      915.60      955.49     34.65 o 
   7   7   1     1690.47     1695.00     45.15 o 
   8   7   1      162.23      138.91     31.00 o 
   9   7   1       16.53       15.87     28.96 o 
  10   7   1     1215.56     1255.35     54.19 o 
  11   7   1      123.18      137.54     35.39 o 
  12   7   1       22.03       -2.75     33.02 o 
  -9   8   1      398.61      327.28     40.32 o 
  -8   8   1       56.49       43.79     39.60 o 
  -7   8   1      108.05      105.03     32.88 o 
  -6   8   1       95.74      103.63     32.18 o 
  -5   8   1       62.82       32.86     25.48 o 
  -4   8   1       92.28       64.02     22.21 o 
  -3   8   1       37.95       19.97     21.51 o 
  -2   8   1       39.36       57.07     23.09 o 
  -1   8   1      235.24      228.56     44.00 o 
   0   8   1      342.45      302.26     39.49 o 
   1   8   1      529.18      506.52     40.54 o 
   2   8   1       78.10       98.99     28.45 o 
   3   8   1      371.82      362.50     45.81 o 
   4   8   1      345.31      296.43     34.87 o 
   5   8   1       17.07      -17.36     29.10 o 
   6   8   1        6.66      -29.01     46.86 o 
   7   8   1        0.10      -59.80     39.87 o 
   8   8   1       21.22        1.10     32.97 o 
 -20   0   2      198.11      187.46     67.72 o 
 -19   0   2     1680.48     1919.66    121.02 o 
 -18   0   2     4126.37     4628.34    194.54 o 
 -17   0   2     1430.32     1434.27     58.40 o 
 -16   0   2      636.50      603.95     38.15 o 
 -15   0   2      438.10      518.52     27.74 o 
 -14   0   2     1203.83     1166.84     37.99 o 
 -13   0   2      578.66      605.28     32.50 o 
 -12   0   2     1070.41     1012.03     39.10 o 
 -11   0   2     1777.36     1713.99     51.68 o 
 -10   0   2     2709.30     2770.80     70.21 o 
  -9   0   2     9400.55    10150.70    214.26 o 
  -8   0   2    17648.28    18454.93    378.34 o 
  -7   0   2    20974.34    21168.20    365.12 o 
  -6   0   2     4112.02     4373.05     80.55 o 
  -5   0   2       86.97       62.68      6.56 o 
  -4   0   2    17330.38    16623.29    285.39 o 
  -3   0   2     2252.64     2154.00     51.73 o 
  -2   0   2    11577.17    12453.00    378.88 o 
  -1   0   2      628.11      711.26     17.42 o 
   0   0   2       74.76       43.56     15.19 o 
   1   0   2      220.40      254.78     25.37 o 
   2   0   2    12336.52    12812.81    217.99 o 
   3   0   2    34538.34    35059.14    508.75 o 
   4   0   2    18662.29    19517.83    285.03 o 
   5   0   2       58.12       49.80      5.64 o 
   6   0   2     8388.12     8219.09    139.84 o 
   7   0   2     1424.78     1338.30     29.70 o 
   8   0   2        4.68       -4.66      8.09 o 
   9   0   2     3145.62     3032.95     59.61 o 
  10   0   2     1199.95     1201.91     32.47 o 
  11   0   2      952.58      907.64     35.07 o 
  12   0   2    11550.27    11286.72    240.23 o 
  13   0   2     3166.28     3053.99    130.78 o 
  14   0   2      868.77      868.62     69.64 o 
  15   0   2       62.52       44.04     41.62 o 
  16   0   2      117.66       96.00     47.93 o 
  17   0   2      465.75      549.23     69.76 o 
  18   0   2      184.05       31.47     52.98 o 
 -20   1   2      486.86      856.37    107.68 o 
 -19   1   2       23.44       29.79     37.59 o 
 -18   1   2        1.69       18.99     24.11 o 
 -17   1   2       12.17       11.20     19.12 o 
 -16   1   2      219.81      220.31     18.56 o 
 -15   1   2        8.78        4.89     13.52 o 
 -14   1   2      347.36      357.59     18.63 o 
 -13   1   2      282.94      303.65     22.01 o 
 -12   1   2     1433.31     1493.39     30.55 o 
 -11   1   2      168.69      212.24     14.55 o 
 -10   1   2        8.38        0.05      8.85 o 
  -9   1   2     1985.21     1939.51     30.68 o 
  -8   1   2     2108.11     2442.90     35.61 o 
  -7   1   2     2663.68     3141.89     44.00 o 
  -6   1   2     5933.77     6242.93     74.18 o 
  -5   1   2      161.51      135.56      5.00 o 
  -4   1   2       28.98       38.66      3.88 o 
  -3   1   2     1839.63     1977.05     26.84 o 
  -2   1   2    10714.01    10693.79    159.29 o 
  -1   1   2      794.03      767.84     13.78 o 
   0   1   2      300.64      313.93      8.23 o 
   1   1   2      896.81      839.37     13.48 o 
   2   1   2     1627.74     1716.26     30.74 o 
   3   1   2     1717.64     1838.71     28.87 o 
   4   1   2     1468.81     1547.37     25.90 o 
   5   1   2     2181.26     2107.24     29.50 o 
   6   1   2      143.21      189.12      7.49 o 
   7   1   2     1103.95     1085.53     19.33 o 
   8   1   2      852.44      821.87     17.28 o 
   9   1   2     1146.39     1176.85     22.44 o 
  10   1   2       95.75      112.54     10.29 o 
  11   1   2      586.22      590.52     18.54 o 
  12   1   2     4650.45     4630.04     80.48 o 
  13   1   2      966.49      945.77     30.46 o 
  14   1   2       94.65      129.94     41.04 o 
  15   1   2      697.27      754.68     98.64 o 
  16   1   2        5.07      -15.30     29.60 o 
  17   1   2        1.27       11.49     33.75 o 
  18   1   2      542.03      551.69     75.63 o 
 -19   2   2     1229.99     1273.84     47.25 o 
 -18   2   2     1397.97     1321.19    137.38 o 
 -17   2   2     1833.85     1707.65     58.60 o 
 -16   2   2       37.27       20.81     17.25 o 
 -15   2   2      315.36      315.96     29.30 o 
 -14   2   2       15.09       10.68     13.34 o 
 -13   2   2      288.43      271.44     17.20 o 
 -12   2   2       10.43        7.06     11.59 o 
 -11   2   2     2057.04     2073.44     35.72 o 
 -10   2   2       28.51       25.13      7.72 o 
  -9   2   2     3163.78     3382.08     49.18 o 
  -8   2   2     8979.45     9084.94    127.37 o 
  -7   2   2     6735.12     6966.21     90.95 o 
  -6   2   2     3420.93     3586.36     49.76 o 
  -5   2   2      618.10      549.47     12.83 o 
  -4   2   2     1885.83     1752.00     26.35 o 
  -3   2   2     1518.04     1408.97     21.69 o 
  -2   2   2       15.56       14.06      5.14 o 
  -1   2   2    11530.11    11611.68    155.86 o 
   0   2   2     8157.75     8845.16    107.93 o 
   1   2   2      228.93      293.08      8.05 o 
   2   2   2     3227.60     3256.74     48.87 o 
   3   2   2    13848.81    14244.69    191.40 o 
   4   2   2     9187.14     9281.04    141.28 o 
   5   2   2      690.56      704.12     17.50 o 
   6   2   2     1323.02     1257.56     33.18 o 
   7   2   2     1264.27     1232.01     26.53 o 
   8   2   2      112.66      109.33     10.42 o 
   9   2   2      464.48      461.65     14.61 o 
  10   2   2     1402.97     1351.36     30.80 o 
  11   2   2      331.59      337.47     17.73 o 
  12   2   2      762.93      777.20     28.39 o 
  13   2   2     6033.59     6080.53    117.84 o 
  14   2   2       71.36       68.12     18.29 o 
  15   2   2       11.98        5.40     18.25 o 
  16   2   2       15.62        4.30     31.81 o 
  17   2   2      246.35      204.64     43.12 o 
  18   2   2       53.72       67.29     40.86 o 
 -19   3   2      550.66      556.76     42.11 o 
 -18   3   2        0.44      -21.97     24.33 o 
 -17   3   2      123.92      139.25     24.48 o 
 -16   3   2      342.68      380.77     27.17 o 
 -15   3   2      156.39      180.04     22.07 o 
 -14   3   2     1079.73     1065.46     41.46 o 
 -13   3   2     3488.48     3518.06     60.76 o 
 -12   3   2     2792.13     2768.31     62.35 o 
 -11   3   2        2.24        9.43     12.41 o 
 -10   3   2     1581.39     1594.98     34.19 o 
  -9   3   2       94.48       68.18     10.39 o 
  -8   3   2     1047.36      996.31     22.42 o 
  -7   3   2      771.39      699.82     19.26 o 
  -6   3   2     4346.06     4122.16     57.83 o 
  -5   3   2     3395.09     3265.71     46.92 o 
  -4   3   2     1207.66     1260.21     20.16 o 
  -3   3   2     8434.45     8556.31    108.93 o 
  -2   3   2    11564.77    11714.37    177.96 o 
  -1   3   2     2360.66     2186.14     39.43 o 
   0   3   2     1998.51     1902.39     28.73 o 
   1   3   2     7418.31     6965.90     82.66 o 
   2   3   2     1093.89     1019.04     17.70 o 
   3   3   2     1884.55     2019.93     43.19 o 
   4   3   2    11747.22    12255.62    168.13 o 
   5   3   2     1868.23     1708.60     32.11 o 
   6   3   2       36.49       15.29      8.71 o 
   7   3   2     3182.82     3043.96     50.75 o 
   8   3   2     7663.17     7615.81    110.59 o 
   9   3   2     1994.22     1839.22     41.10 o 
  10   3   2      684.20      696.65     30.71 o 
  11   3   2     1031.58     1004.53     37.69 o 
  12   3   2     1397.50     1474.11     46.45 o 
  13   3   2       21.87       32.24     16.26 o 
  14   3   2     2235.84     2317.89     78.41 o 
  15   3   2     2115.51     2216.36     55.22 o 
  16   3   2      304.00      340.70     46.21 o 
  17   3   2      368.97      359.96     50.19 o 
 -18   4   2      154.56      178.39     32.54 o 
 -17   4   2       66.88       37.25     29.96 o 
 -16   4   2       44.89       66.74     33.63 o 
 -15   4   2      240.82      232.96     30.20 o 
 -14   4   2        3.60       10.40     31.91 o 
 -13   4   2      644.01      642.47     30.12 o 
 -12   4   2      622.07      606.62     30.29 o 
 -11   4   2       24.40       29.16     13.08 o 
 -10   4   2     1235.90     1230.35     28.91 o 
  -9   4   2        3.97       -4.11     10.94 o 
  -8   4   2      240.05      292.57     15.12 o 
  -7   4   2      114.35      118.37     11.53 o 
  -6   4   2        1.68       -6.09      8.59 o 
  -5   4   2       29.99       48.20      7.63 o 
  -4   4   2      442.07      455.64     13.11 o 
  -3   4   2      103.19      131.01     10.46 o 
  -2   4   2      130.79      165.02     12.46 o 
  -1   4   2     1002.77      979.92     26.29 o 
   0   4   2      570.65      597.58     16.01 o 
   1   4   2     7448.47     7653.16     92.07 o 
   2   4   2       74.91       70.32      7.62 o 
   3   4   2      327.42      381.82     13.00 o 
   4   4   2      536.56      582.63     17.56 o 
   5   4   2      397.08      413.12     16.81 o 
   6   4   2       34.46       17.54     10.21 o 
   7   4   2       13.46        7.28     10.09 o 
   8   4   2        9.76      -11.04     13.66 o 
   9   4   2        1.33        4.27     14.91 o 
  10   4   2      186.22      206.59     19.61 o 
  11   4   2      122.81      113.55     19.13 o 
  12   4   2      118.79      102.03     20.63 o 
  13   4   2       36.35       35.51     19.99 o 
  14   4   2      718.76      762.54     35.42 o 
  15   4   2      153.98       97.31     22.08 o 
  16   4   2        0.69       -3.38     20.19 o 
 -16   5   2      284.93      387.94     37.76 o 
 -15   5   2       16.36        6.20     29.67 o 
 -14   5   2      390.05      362.76     34.04 o 
 -13   5   2     2656.96     2569.73     70.27 o 
 -12   5   2     1654.70     1728.68     52.54 o 
 -11   5   2       23.50       45.94     20.36 o 
 -10   5   2      498.42      482.11     27.17 o 
  -9   5   2      258.26      302.56     27.99 o 
  -8   5   2      105.03      111.30     14.36 o 
  -7   5   2      715.11      734.32     22.22 o 
  -6   5   2     1747.38     1737.38     33.32 o 
  -5   5   2      616.56      597.99     19.00 o 
  -4   5   2      766.33      791.01     24.22 o 
  -3   5   2     3002.51     3006.95     47.46 o 
  -2   5   2     6191.91     6242.04     93.68 o 
  -1   5   2     2226.90     2175.73     40.11 o 
   0   5   2      720.62      724.25     21.07 o 
   1   5   2     1698.54     1596.13     26.30 o 
   2   5   2      804.28      752.04     23.04 o 
   3   5   2     1697.36     1768.64     31.08 o 
   4   5   2     3440.45     3486.62     50.08 o 
   5   5   2     1961.00     1845.02     39.57 o 
   6   5   2        1.77       -7.11     15.29 o 
   7   5   2     2107.40     2076.53     49.75 o 
   8   5   2     3975.99     3821.66     75.57 o 
   9   5   2     2499.72     2506.65     74.48 o 
  10   5   2       63.65       86.45     20.60 o 
  11   5   2      225.52      261.14     24.95 o 
  12   5   2       66.02       59.78     21.99 o 
  13   5   2       96.44      110.92     25.13 o 
  14   5   2     1361.38     1401.55     47.77 o 
  15   5   2     1029.88     1074.27     40.37 o 
 -15   6   2      206.26      225.24     36.41 o 
 -14   6   2      241.35      253.78     36.33 o 
 -13   6   2       28.23        6.77     28.58 o 
 -12   6   2      268.93      237.79     32.17 o 
 -11   6   2     5289.20     5239.19    111.66 o 
 -10   6   2      233.50      253.27     38.44 o 
  -9   6   2       20.39        9.14     21.07 o 
  -8   6   2     1370.04     1417.30     49.60 o 
  -7   6   2     1357.54     1327.79     40.62 o 
  -6   6   2      412.73      479.11     26.28 o 
  -5   6   2      218.83      223.42     21.03 o 
  -4   6   2      532.56      574.86     26.02 o 
  -3   6   2     1720.60     1687.03     44.50 o 
  -2   6   2      640.20      673.65     22.18 o 
  -1   6   2     1768.08     1754.07     37.83 o 
   0   6   2      568.28      552.28     19.72 o 
   1   6   2       36.92       37.05     11.37 o 
   2   6   2     1249.83     1267.98     37.59 o 
   3   6   2     6567.51     6639.11     92.76 o 
   4   6   2     1358.22     1390.47     35.41 o 
   5   6   2      118.81      129.24     20.96 o 
   6   6   2      582.69      685.12     39.65 o 
   7   6   2      285.87      303.41     26.00 o 
   8   6   2       81.75       68.23     21.72 o 
   9   6   2      377.72      422.39     48.33 o 
  10   6   2      546.06      571.98     33.00 o 
  11   6   2      335.07      323.10     29.48 o 
  12   6   2      285.60      305.19     30.52 o 
  13   6   2      737.24      815.93     44.42 o 
 -12   7   2      143.97       97.57     33.56 o 
 -11   7   2      414.14      427.28     68.68 o 
 -10   7   2      111.17      119.46     27.63 o 
  -9   7   2       64.84      100.38     26.28 o 
  -8   7   2      341.92      334.87     28.99 o 
  -7   7   2      140.73      119.61     25.16 o 
  -6   7   2        8.30       19.25     21.34 o 
  -5   7   2      229.63      220.71     24.80 o 
  -4   7   2       41.31       40.50     20.68 o 
  -3   7   2      747.43      785.90     32.50 o 
  -2   7   2      499.92      521.27     27.45 o 
  -1   7   2      308.34      332.54     21.55 o 
   0   7   2       15.58        2.15     15.86 o 
   1   7   2        2.10        7.85     18.15 o 
   2   7   2       93.99       65.23     19.49 o 
   3   7   2        0.16      -11.37     18.54 o 
   4   7   2      392.13      415.34     26.39 o 
   5   7   2      276.20      259.69     24.62 o 
   6   7   2       19.71       31.02     20.63 o 
   7   7   2      415.14      426.30     32.86 o 
   8   7   2      781.61      811.10     35.22 o 
   9   7   2       34.92       26.58     22.63 o 
  10   7   2      286.93      258.24     36.24 o 
  11   7   2       65.79       34.05     32.55 o 
  -9   8   2      260.79      227.68     37.81 o 
  -8   8   2     1157.82     1342.84     84.11 o 
  -7   8   2     2023.72     1978.59     57.58 o 
  -6   8   2      497.01      499.88     34.67 o 
  -5   8   2       11.00        3.06     20.86 o 
  -4   8   2      728.13      794.84     32.66 o 
  -3   8   2      246.17      239.39     24.82 o 
  -2   8   2      219.94      176.29     30.96 o 
  -1   8   2      646.85      703.62     37.30 o 
   0   8   2      393.69      411.39     31.20 o 
   1   8   2       29.40       12.64     30.14 o 
   2   8   2      996.62      963.99     63.44 o 
   3   8   2      856.10      970.86     42.82 o 
   4   8   2     1508.66     1495.50     51.67 o 
   5   8   2      177.77      166.16     34.73 o 
   6   8   2      210.33      232.72     36.50 o 
   7   8   2      177.93      201.47     36.59 o 
   8   8   2        8.74       18.34     40.17 o 
 -20   1   3      835.07      920.00     88.78 o 
 -19   1   3       36.85       30.05     26.71 o 
 -18   1   3      245.52      283.80     34.56 o 
 -17   1   3       14.36        2.33     16.07 o 
 -16   1   3      413.07      453.51     22.85 o 
 -15   1   3      697.06      737.15     26.25 o 
 -14   1   3      651.43      692.87     26.23 o 
 -13   1   3      514.92      510.43     19.05 o 
 -12   1   3     2740.87     2737.89     52.39 o 
 -11   1   3     9585.96     9621.68    123.87 o 
 -10   1   3     2510.69     2487.49     39.43 o 
  -9   1   3      668.69      703.65     15.31 o 
  -8   1   3     2138.91     1921.39     37.96 o 
  -7   1   3      821.62     1229.95     19.25 o 
  -6   1   3      274.75      324.07      8.53 o 
  -5   1   3     7507.75     7414.76     87.05 o 
  -4   1   3     9988.10     9660.67    131.46 o 
  -3   1   3       16.00       23.24      4.85 o 
  -2   1   3     6863.85     7099.39     97.20 o 
  -1   1   3    28259.52    29470.48    353.67 o 
   0   1   3    10391.44    10649.02    134.03 o 
   1   1   3     2242.82     2556.65     38.24 o 
   2   1   3     2408.82     2183.53     34.46 o 
   3   1   3     2075.51     1782.26     32.77 o 
   4   1   3       26.24       17.15      5.74 o 
   5   1   3    12977.39    13736.43    205.15 o 
   6   1   3     7931.65     7884.64     97.71 o 
   7   1   3      948.91      816.34     30.52 o 
   8   1   3     2322.99     2314.68     34.53 o 
   9   1   3     6765.87     6627.85     85.52 o 
  10   1   3     5872.74     5630.19     92.23 o 
  11   1   3      821.65      822.02     26.73 o 
  12   1   3      560.75      593.38     23.53 o 
  13   1   3     1017.10      934.97     50.91 o 
  14   1   3       33.30       28.88     27.66 o 
  15   1   3      428.74      450.60     42.76 o 
  16   1   3     1818.14     1863.00     77.03 o 
  17   1   3      493.92      558.67     51.56 o 
  18   1   3        5.13      -18.30     35.91 o 
 -19   2   3       85.40       86.13     25.89 o 
 -18   2   3      245.30      253.61     26.83 o 
 -17   2   3     1397.39     1393.88     95.07 o 
 -16   2   3      772.02      736.16     33.60 o 
 -15   2   3     1922.43     1897.05     41.14 o 
 -14   2   3      148.20      163.14     25.44 o 
 -13   2   3     1022.98     1018.55     26.54 o 
 -12   2   3      279.18      296.66     15.47 o 
 -11   2   3      172.06      183.19     14.78 o 
 -10   2   3       47.51       38.13      8.67 o 
  -9   2   3     5472.83     5534.33     75.01 o 
  -8   2   3       34.88       39.78      8.67 o 
  -7   2   3     5218.92     5523.53     80.38 o 
  -6   2   3     7005.29     7223.55    101.51 o 
  -5   2   3     5129.35     5424.25     70.10 o 
  -4   2   3      147.53      157.95      6.93 o 
  -3   2   3     2418.75     2275.87     40.29 o 
  -2   2   3     1185.75     1084.24     20.60 o 
  -1   2   3        6.57       19.88      5.13 o 
   0   2   3     3002.58     2776.79     40.62 o 
   1   2   3     2207.82     2126.47     28.82 o 
   2   2   3      118.22      159.08      6.29 o 
   3   2   3     3087.36     3128.54     70.44 o 
   4   2   3      573.80      465.10     17.11 o 
   5   2   3     9413.54     9440.27    147.94 o 
   6   2   3      692.28      740.91     19.47 o 
   7   2   3     1824.39     1770.86     33.47 o 
   8   2   3     1326.78     1222.62     27.55 o 
   9   2   3       11.80        8.24     10.51 o 
  10   2   3     1005.43     1002.36     26.62 o 
  11   2   3     1004.00      919.19     33.82 o 
  12   2   3      935.85      952.86     28.90 o 
  13   2   3      342.67      325.57     22.11 o 
  14   2   3     2497.23     2365.68     84.82 o 
  15   2   3      952.00      977.65     58.72 o 
  16   2   3       21.93        7.19     33.11 o 
  17   2   3      275.29      331.70     55.21 o 
 -19   3   3      287.96      274.11     52.68 o 
 -18   3   3        2.47       51.04     27.75 o 
 -17   3   3       92.60       73.02     26.34 o 
 -16   3   3        1.41      -32.50     21.67 o 
 -15   3   3      162.30      162.19     19.37 o 
 -14   3   3        4.52      -17.75     13.89 o 
 -13   3   3        4.92      -10.67     13.98 o 
 -12   3   3     1489.27     1448.31     36.18 o 
 -11   3   3      395.00      411.66     27.23 o 
 -10   3   3      830.24      830.32     34.81 o 
  -9   3   3       60.73       65.06     11.52 o 
  -8   3   3       88.97      123.37     10.38 o 
  -7   3   3      351.32      391.79     13.52 o 
  -6   3   3     2276.85     2509.99     38.20 o 
  -5   3   3      758.66      760.26     17.50 o 
  -4   3   3      206.60      200.59      8.51 o 
  -3   3   3      429.11      480.28     18.57 o 
  -2   3   3     1005.05      981.56     22.84 o 
  -1   3   3      224.90      219.18     18.38 o 
   0   3   3     7213.61     7385.83    113.09 o 
   1   3   3       15.66       19.45      5.81 o 
   2   3   3      307.92      385.14     11.26 o 
   3   3   3      141.85      134.95      9.04 o 
   4   3   3     1549.55     1716.57     28.62 o 
   5   3   3      131.89      154.04      9.16 o 
   6   3   3     1367.14     1377.82     29.54 o 
   7   3   3        6.84        4.32     10.35 o 
   8   3   3       21.84       19.63     11.37 o 
   9   3   3     2285.05     2186.97     48.17 o 
  10   3   3     1099.91     1084.12     30.14 o 
  11   3   3      434.19      453.56     21.46 o 
  12   3   3      132.88      105.76     17.38 o 
  13   3   3     1526.38     1434.80     38.17 o 
  14   3   3      213.78      257.70     27.13 o 
  15   3   3      465.21      563.83     51.48 o 
  16   3   3       58.40       89.90     38.29 o 
  17   3   3      129.64      119.45     42.51 o 
 -18   4   3      325.43      301.96     35.92 o 
 -17   4   3     1217.57     1263.32     52.40 o 
 -16   4   3     4468.99     4436.66    103.07 o 
 -15   4   3      916.41      965.24     42.86 o 
 -14   4   3      261.82      254.91     25.88 o 
 -13   4   3      213.65      180.78     22.62 o 
 -12   4   3      151.93      159.69     26.52 o 
 -11   4   3      154.26      164.77     17.00 o 
 -10   4   3     2221.72     2228.25     40.20 o 
  -9   4   3     1541.83     1515.42     30.71 o 
  -8   4   3        5.27       -6.74      9.56 o 
  -7   4   3     4681.83     4690.39     66.94 o 
  -6   4   3    10247.66    10391.67    134.36 o 
  -5   4   3     3996.88     4064.63     53.30 o 
  -4   4   3      275.50      316.54     13.75 o 
  -3   4   3      411.47      358.77     17.26 o 
  -2   4   3     3400.34     3174.64     56.78 o 
  -1   4   3      398.39      453.19     15.63 o 
   0   4   3    11663.17    11638.94    160.71 o 
   1   4   3      519.84      420.69     13.17 o 
   2   4   3      719.13      837.15     23.36 o 
   3   4   3      234.80      200.11     11.15 o 
   4   4   3     7422.55     7273.12     96.32 o 
   5   4   3     6498.16     6411.40     86.24 o 
   6   4   3      474.78      510.28     21.92 o 
   7   4   3      800.29      798.33     24.40 o 
   8   4   3     1515.61     1507.40     39.80 o 
   9   4   3        5.79      -17.63     14.94 o 
  10   4   3     1111.01     1061.63     35.13 o 
  11   4   3     1068.43     1110.23     37.21 o 
  12   4   3      640.16      681.53     31.99 o 
  13   4   3       33.81        6.61     15.57 o 
  14   4   3     4849.87     4713.27    107.62 o 
  15   4   3     1832.02     1924.06     61.59 o 
  16   4   3       84.63       27.65     41.39 o 
 -17   5   3        1.38       28.86     31.92 o 
 -16   5   3        4.25      -20.94     34.05 o 
 -15   5   3      193.52      192.85     31.79 o 
 -14   5   3       98.75      118.08     32.83 o 
 -13   5   3       19.62      -10.63     21.45 o 
 -12   5   3      479.78      432.05     28.44 o 
 -11   5   3      472.31      490.23     28.56 o 
 -10   5   3       13.83        0.13     17.69 o 
  -9   5   3      811.30      839.14     32.10 o 
  -8   5   3      593.37      598.88     26.80 o 
  -7   5   3      542.45      564.01     25.47 o 
  -6   5   3      111.87      110.21     16.42 o 
  -5   5   3      122.71      107.87     13.44 o 
  -4   5   3     3004.18     3082.72     53.14 o 
  -3   5   3        5.12        0.55      9.80 o 
  -2   5   3      176.33      165.32     15.15 o 
  -1   5   3      553.27      533.67     20.87 o 
   0   5   3      803.06      846.24     23.69 o 
   1   5   3      457.63      477.78     22.47 o 
   2   5   3     1161.64     1102.18     21.93 o 
   3   5   3     3197.52     3160.30     47.08 o 
   4   5   3       25.96       12.37     10.36 o 
   5   5   3      266.61      288.73     20.33 o 
   6   5   3     1387.87     1416.14     40.77 o 
   7   5   3       22.54       21.59     18.70 o 
   8   5   3       74.15      114.51     20.01 o 
   9   5   3      173.91      204.91     23.20 o 
  10   5   3      226.31      228.04     24.66 o 
  11   5   3        4.22       -5.43     19.96 o 
  12   5   3      217.92      268.33     26.77 o 
  13   5   3      112.55       88.57     22.32 o 
  14   5   3      904.75      953.24     37.86 o 
  15   5   3       42.23       14.31     23.95 o 
 -15   6   3      309.33      309.04     93.95 o 
 -14   6   3       34.74       -0.50     30.45 o 
 -13   6   3      189.44      207.25     29.08 o 
 -12   6   3      147.81      141.90     26.98 o 
 -11   6   3        7.33       -3.37     21.97 o 
 -10   6   3       77.03       88.40     23.03 o 
  -9   6   3       69.30       43.44     22.39 o 
  -8   6   3       23.96      -17.55     19.25 o 
  -7   6   3     1409.09     1368.81     40.86 o 
  -6   6   3     2382.29     2345.81     53.99 o 
  -5   6   3     1766.59     1807.70     51.64 o 
  -4   6   3      333.31      374.03     23.13 o 
  -3   6   3       12.49       18.54     15.88 o 
  -2   6   3      562.48      573.09     25.11 o 
  -1   6   3       97.94      105.01     20.18 o 
   0   6   3       80.81       83.58     13.98 o 
   1   6   3     1928.69     1884.23     36.97 o 
   2   6   3      568.05      574.75     21.63 o 
   3   6   3     1228.62     1228.67     28.29 o 
   4   6   3     1920.07     1937.00     54.13 o 
   5   6   3      884.45      929.05     36.67 o 
   6   6   3      398.36      379.95     39.48 o 
   7   6   3        7.68      -29.43     19.62 o 
   8   6   3      122.79      132.00     23.72 o 
   9   6   3        1.91      -25.24     20.79 o 
  10   6   3       78.29       62.07     24.25 o 
  11   6   3      417.34      440.77     32.61 o 
  12   6   3       25.00       31.70     25.34 o 
  13   6   3      186.55      165.83     29.21 o 
 -12   7   3      786.43      750.97     55.66 o 
 -11   7   3      984.44     1063.16     58.79 o 
 -10   7   3      387.67      338.66     31.11 o 
  -9   7   3      788.76      823.12     38.37 o 
  -8   7   3     1075.44     1114.41     42.26 o 
  -7   7   3      687.51      757.93     35.07 o 
  -6   7   3        1.37       10.79     21.35 o 
  -5   7   3     1864.10     1833.94     50.73 o 
  -4   7   3      891.59      934.63     35.41 o 
  -3   7   3      121.35      130.90     21.29 o 
  -2   7   3      627.94      653.43     29.85 o 
  -1   7   3     1772.60     1783.52     44.33 o 
   0   7   3     2034.58     1981.26     48.05 o 
   1   7   3       46.23       23.86     15.90 o 
   2   7   3     1375.95     1287.88     46.97 o 
   3   7   3     1559.29     1608.54     45.23 o 
   4   7   3      281.29      275.25     24.61 o 
   5   7   3     1421.56     1467.74     56.47 o 
   6   7   3     1354.45     1448.29     55.63 o 
   7   7   3      718.72      654.60     75.29 o 
   8   7   3        4.36      -35.59     23.73 o 
   9   7   3     1322.62     1443.48     58.43 o 
  10   7   3      698.52      865.68     93.16 o 
  -9   8   3      168.92      132.24     36.27 o 
  -8   8   3       97.67       59.19     40.74 o 
  -7   8   3       11.85       -6.14     25.78 o 
  -6   8   3       36.28       30.28     25.95 o 
  -5   8   3      150.34      108.30     25.95 o 
  -4   8   3      309.90      251.89     28.99 o 
  -3   8   3       16.95       44.23     21.26 o 
  -2   8   3      287.04      260.91     24.14 o 
  -1   8   3        2.14       -3.63     24.29 o 
   0   8   3      128.86       93.37     26.41 o 
   1   8   3       27.15       -6.03     39.80 o 
   2   8   3       34.05       14.33     40.42 o 
   3   8   3     1197.11     1085.45     98.10 o 
   4   8   3        3.58      -47.21     31.90 o 
   5   8   3        4.09       28.87     28.04 o 
   6   8   3       68.74       51.21     26.03 o 
   7   8   3      242.10      260.33     39.08 o 
 -20   0   4        0.68      -20.42     53.81 o 
 -19   0   4      551.51      719.05    106.88 o 
 -18   0   4      975.01     1035.01    143.90 o 
 -17   0   4       69.71      103.73     27.85 o 
 -16   0   4     2103.53     2177.85     90.32 o 
 -15   0   4     1206.93     1377.16     43.22 o 
 -14   0   4     8058.12     8043.86    162.88 o 
 -13   0   4      501.52      491.82     31.36 o 
 -12   0   4     1927.11     1817.88     45.63 o 
 -11   0   4     1342.47     1254.61     34.86 o 
 -10   0   4      977.54     1017.97     41.05 o 
  -9   0   4      206.14      381.25     17.70 o 
  -8   0   4     6412.63     6353.04    120.30 o 
  -7   0   4     1554.29     1420.36     33.68 o 
  -6   0   4     3844.33     3857.87     73.97 o 
  -5   0   4    12157.83    12254.31    277.19 o 
  -3   0   4     2363.72     2395.68     88.78 o 
  -2   0   4     4333.72     4380.29     74.21 o 
  -1   0   4     1612.11     1935.64     57.82 o 
   0   0   4     7108.73     6760.93    152.46 o 
   1   0   4     4544.15     4320.82    137.87 o 
   2   0   4    13851.73    14261.01    344.54 o 
   3   0   4     4173.89     3847.87     94.39 o 
   4   0   4    15180.50    16505.69    289.71 o 
   5   0   4      183.42      106.90      7.29 o 
   6   0   4    11918.80    11321.01    170.26 o 
   7   0   4     2805.13     2717.24     47.45 o 
   8   0   4      151.89      179.20     11.79 o 
   9   0   4     3132.25     2943.00     58.07 o 
  10   0   4      332.61      335.92     43.02 o 
  11   0   4      544.32      552.23     53.93 o 
  12   0   4     4289.90     4060.54    159.89 o 
  13   0   4      573.03      604.38     61.40 o 
  14   0   4      684.39      657.61     66.89 o 
  15   0   4     1185.76     1122.27     86.29 o 
  16   0   4     3354.02     3231.30    151.46 o 
  17   0   4     1298.87     1334.11    103.14 o 
 -20   1   4       65.58       76.31     30.64 o 
 -19   1   4      324.59      316.27     73.01 o 
 -18   1   4       21.40        8.13     22.42 o 
 -17   1   4       55.21       41.49     17.66 o 
 -16   1   4      557.10      560.38     24.87 o 
 -15   1   4      340.81      322.63     24.22 o 
 -14   1   4       84.21      111.47     14.73 o 
 -13   1   4      646.89      672.47     20.01 o 
 -12   1   4       38.12       34.16      9.76 o 
 -11   1   4       45.08       41.30      8.27 o 
 -10   1   4     1204.86     1188.04     21.25 o 
  -9   1   4     3771.59     3939.16     59.54 o 
  -8   1   4      852.00      918.14     19.30 o 
  -7   1   4      397.84      398.98     11.57 o 
  -6   1   4      318.91      282.06     12.92 o 
  -5   1   4       79.04       87.58      6.66 o 
  -4   1   4        4.65        4.19      5.93 o 
  -3   1   4     3035.91     3090.93     46.98 o 
  -2   1   4     3045.59     3191.67     43.52 o 
  -1   1   4      176.76      152.95      6.22 o 
   0   1   4     7203.30     7736.70     98.32 o 
   1   1   4       12.51       14.38      4.52 o 
   2   1   4     3634.15     4031.38     54.21 o 
   3   1   4     1565.93     1651.99     32.00 o 
   4   1   4      198.40      307.29     11.20 o 
   5   1   4     4326.67     4581.42     67.01 o 
   6   1   4     1866.23     1899.68     33.40 o 
   7   1   4      762.38      758.64     19.68 o 
   8   1   4     1152.45     1070.90     27.72 o 
   9   1   4       69.68       52.71     10.59 o 
  10   1   4      620.57      657.72     23.16 o 
  11   1   4      112.42       70.09     13.59 o 
  12   1   4      623.70      605.76     42.41 o 
  13   1   4       63.41       56.53     36.29 o 
  14   1   4      432.67      485.16     72.38 o 
  15   1   4       56.71       52.79     33.08 o 
  16   1   4        2.04      -17.24     32.56 o 
  17   1   4      185.27      244.08     43.43 o 
 -20   2   4        9.76       47.41     43.59 o 
 -19   2   4      171.31      177.92     31.15 o 
 -18   2   4      153.26      190.09     33.70 o 
 -17   2   4        0.43       -7.80     19.48 o 
 -16   2   4      327.69      382.07     36.93 o 
 -15   2   4     2641.70     2549.36    114.88 o 
 -14   2   4     1671.72     1733.58     41.67 o 
 -13   2   4      472.45      472.99     26.20 o 
 -12   2   4      411.77      417.33     23.06 o 
 -11   2   4      199.06      220.67     14.98 o 
 -10   2   4       38.96       54.81     10.77 o 
  -9   2   4     1013.02      981.60     20.79 o 
  -8   2   4      525.30      406.10     20.20 o 
  -7   2   4      448.15      455.16     16.92 o 
  -6   2   4      546.88      550.25     12.92 o 
  -5   2   4     7522.63     7457.96    104.84 o 
  -4   2   4     3967.66     4122.01     68.50 o 
  -3   2   4      548.02      562.69     16.46 o 
  -2   2   4      715.00      859.38     18.69 o 
  -1   2   4     2358.79     2184.93     31.79 o 
   0   2   4       14.89        6.93      4.58 o 
   1   2   4      543.44      559.31     11.95 o 
   2   2   4     6864.52     6754.02     78.68 o 
   3   2   4       32.96       63.09      9.23 o 
   4   2   4        0.25        1.21      6.51 o 
   5   2   4     5549.49     5482.88     74.24 o 
   6   2   4     1974.93     1872.37     32.20 o 
   7   2   4     1444.36     1420.68     29.79 o 
   8   2   4       82.02       74.15     12.40 o 
   9   2   4      426.29      428.13     23.61 o 
  10   2   4      332.09      378.47     18.49 o 
  11   2   4     1140.46     1098.88     29.87 o 
  12   2   4      240.56      273.18     18.61 o 
  13   2   4     1331.86     1239.53     59.86 o 
  14   2   4       31.13       37.25     31.23 o 
  15   2   4      268.65      266.28     41.99 o 
  16   2   4     1926.58     2081.23     86.07 o 
  17   2   4      113.00       93.53     40.77 o 
 -19   3   4      596.13      540.70     46.59 o 
 -18   3   4       27.03        3.18     30.30 o 
 -17   3   4     1221.35     1168.12     48.66 o 
 -16   3   4      161.71      186.72     24.01 o 
 -15   3   4       16.29       11.24     17.32 o 
 -14   3   4     1684.12     1688.51     48.61 o 
 -13   3   4     1224.95     1226.08     34.85 o 
 -12   3   4       74.41       68.60     19.67 o 
 -11   3   4     1195.04     1150.17     29.64 o 
 -10   3   4     6866.22     6880.68    102.35 o 
  -9   3   4     4182.53     4153.27     66.07 o 
  -8   3   4      529.09      554.27     18.08 o 
  -7   3   4     5911.18     6012.65     91.73 o 
  -6   3   4      660.57      569.85     16.66 o 
  -5   3   4       47.48       32.18      6.23 o 
  -4   3   4      865.40      810.95     22.71 o 
  -3   3   4    14503.09    14304.64    217.19 o 
  -2   3   4     2034.95     1895.45     33.65 o 
  -1   3   4      319.83      302.93     12.20 o 
   0   3   4     8711.23     8739.06    113.61 o 
   1   3   4     9313.13     9374.18    150.68 o 
   2   3   4     1587.58     1545.02     24.64 o 
   3   3   4       28.04       21.55      7.85 o 
   4   3   4     3682.38     3497.13     50.36 o 
   5   3   4      702.74      645.18     20.80 o 
   6   3   4      343.70      331.02     20.65 o 
   7   3   4     7427.22     7326.98    109.25 o 
   8   3   4     2352.04     2362.30     51.07 o 
   9   3   4       16.87        6.76     11.48 o 
  10   3   4      871.57      902.55     25.83 o 
  11   3   4     5547.13     5480.59     97.50 o 
  12   3   4      303.60      308.31     21.40 o 
  13   3   4      178.30      159.95     19.88 o 
  14   3   4      116.78      158.94     77.65 o 
  15   3   4       67.13       16.42     58.43 o 
  16   3   4       77.95       68.52     39.77 o 
 -18   4   4       63.73       35.77     31.37 o 
 -17   4   4       40.14       60.29     28.59 o 
 -16   4   4       30.67       56.49     27.15 o 
 -15   4   4      219.54      227.73     26.00 o 
 -14   4   4       11.61       13.34     20.13 o 
 -13   4   4        5.02      -15.21     19.05 o 
 -12   4   4      271.35      281.64     23.50 o 
 -11   4   4       11.22       18.81     17.02 o 
 -10   4   4        1.71      -22.32     14.88 o 
  -9   4   4       32.21       10.09     14.19 o 
  -8   4   4      247.95      206.02     29.46 o 
  -7   4   4       25.98       54.85     13.35 o 
  -6   4   4        0.87        0.01      7.31 o 
  -5   4   4      119.34      135.97     12.84 o 
  -4   4   4       37.56       54.48     12.79 o 
  -3   4   4      173.59      214.12     12.10 o 
  -2   4   4      700.98      772.21     23.15 o 
  -1   4   4      154.10      157.43     12.45 o 
   0   4   4        3.78       12.09      8.52 o 
   1   4   4        2.43      -12.07      8.05 o 
   2   4   4      451.12      447.75     14.12 o 
   3   4   4       83.80       85.24     12.96 o 
   4   4   4       62.75       73.13     12.36 o 
   5   4   4      200.73      227.39     15.66 o 
   6   4   4       23.95       31.44     12.37 o 
   7   4   4       33.37       22.47     12.85 o 
   8   4   4      158.82      173.09     16.43 o 
   9   4   4      208.51      222.62     18.96 o 
  10   4   4      369.46      361.92     26.84 o 
  11   4   4      128.50       99.56     16.70 o 
  12   4   4       46.52       38.43     16.20 o 
  13   4   4      173.76      206.55     23.24 o 
  14   4   4       42.28       36.81     21.38 o 
  15   4   4        6.20       26.52     45.91 o 
 -17   5   4      116.75      147.58     34.27 o 
 -16   5   4      126.85      161.08     32.33 o 
 -15   5   4      103.91       77.24     26.13 o 
 -14   5   4      439.85      442.74     31.56 o 
 -13   5   4      846.34      916.21     38.05 o 
 -12   5   4       34.93        3.13     20.91 o 
 -11   5   4     1701.22     1707.02     46.91 o 
 -10   5   4     2036.30     1986.56     49.95 o 
  -9   5   4     3476.86     3475.65     70.28 o 
  -8   5   4      282.78      284.74     22.40 o 
  -7   5   4      324.06      296.77     21.10 o 
  -6   5   4     2060.48     1984.86     45.82 o 
  -5   5   4       99.24       99.11     15.75 o 
  -4   5   4     3841.60     3885.32     71.74 o 
  -3   5   4     2826.67     2689.05     53.38 o 
  -2   5   4     1471.78     1465.69     35.66 o 
  -1   5   4     1323.28     1293.23     32.43 o 
   0   5   4     1255.58     1228.70     35.92 o 
   1   5   4     7976.71     7904.55    107.57 o 
   2   5   4     1062.40     1058.78     23.43 o 
   3   5   4       14.61       20.15     10.96 o 
   4   5   4      606.35      628.49     44.60 o 
   5   5   4      164.93      190.22     17.08 o 
   6   5   4      478.67      502.25     41.66 o 
   7   5   4     2281.09     2368.89     71.09 o 
   8   5   4      963.00      955.03     36.64 o 
   9   5   4      629.71      612.08     31.37 o 
  10   5   4     2093.01     2096.85     54.75 o 
  11   5   4     2356.69     2376.73     53.88 o 
  12   5   4     1082.00     1081.09     38.26 o 
  13   5   4       73.32       96.30     26.23 o 
  14   5   4      379.80      359.64     28.84 o 
 -15   6   4      689.04      703.86     40.83 o 
 -14   6   4      537.22      580.27     36.97 o 
 -13   6   4       37.36       30.06     25.37 o 
 -12   6   4       62.58       75.18     25.28 o 
 -11   6   4      655.38      661.48     34.73 o 
 -10   6   4       12.64      -19.72     20.85 o 
  -9   6   4      320.48      367.90     28.92 o 
  -8   6   4      579.43      593.55     30.18 o 
  -7   6   4      295.85      270.13     23.66 o 
  -6   6   4      539.86      547.32     27.48 o 
  -5   6   4     2497.14     2453.09     54.89 o 
  -4   6   4     1460.38     1381.16     38.83 o 
  -3   6   4        1.49       -2.97     15.71 o 
  -2   6   4      270.70      236.84     24.39 o 
  -1   6   4      852.55      864.16     30.12 o 
   0   6   4      925.58      947.05     31.34 o 
   1   6   4     2259.15     2194.83     53.24 o 
   2   6   4     1078.97     1095.14     26.69 o 
   3   6   4      104.30      102.48     16.29 o 
   4   6   4      107.24       94.42     21.52 o 
   5   6   4     1495.46     1417.61     44.71 o 
   6   6   4     1136.60     1073.16     46.79 o 
   7   6   4      477.33      491.27     30.87 o 
   8   6   4      262.40      226.36     26.94 o 
   9   6   4     1000.37     1048.83     62.67 o 
  10   6   4      342.29      348.34     30.94 o 
  11   6   4      114.40      115.60     26.92 o 
  12   6   4      599.50      663.77     55.04 o 
 -12   7   4       68.02       42.74     28.04 o 
 -11   7   4       19.75        6.47     26.20 o 
 -10   7   4      205.27      186.13     28.46 o 
  -9   7   4      511.44      454.10     32.22 o 
  -8   7   4      396.39      337.76     29.53 o 
  -7   7   4       56.79       54.68     22.62 o 
  -6   7   4      186.26      202.88     24.90 o 
  -5   7   4       84.49       56.31     22.19 o 
  -4   7   4      335.20      306.66     25.45 o 
  -3   7   4      214.70      188.18     21.96 o 
  -2   7   4        1.32       -4.69     18.10 o 
  -1   7   4       20.80       10.26     17.89 o 
   0   7   4      720.87      763.64     27.13 o 
   1   7   4       70.49       64.72     18.78 o 
   2   7   4      657.70      570.94     50.13 o 
   3   7   4      112.17       50.74     29.12 o 
   4   7   4      181.85      141.45     26.50 o 
   5   7   4       36.72       53.66     24.81 o 
   6   7   4       89.30       75.37     25.82 o 
   7   7   4        9.54        5.70     24.96 o 
   8   7   4      621.51      647.37     38.31 o 
   9   7   4       11.27        2.75     26.59 o 
  10   7   4      104.14       63.61     29.47 o 
  -9   8   4      231.44      253.55     33.43 o 
  -8   8   4      211.46      231.47     40.22 o 
  -7   8   4       23.83       18.86     25.94 o 
  -6   8   4      487.07      483.84     44.34 o 
  -5   8   4     1903.09     1876.22     86.13 o 
  -4   8   4     1232.83     1216.32     49.53 o 
  -3   8   4      105.05       77.47     40.28 o 
  -2   8   4       45.36       63.16     25.50 o 
  -1   8   4      276.23      348.73     30.59 o 
   0   8   4        7.78      -22.83     65.74 o 
   1   8   4       62.00      -17.22     43.04 o 
   2   8   4     3585.08     3417.06    119.90 o 
   3   8   4       41.93       74.20     78.57 o 
   4   8   4      638.98      611.22     47.18 o 
   5   8   4     1321.31     1344.13     61.08 o 
   6   8   4     1321.95     1388.95     53.25 o 
 -20   1   5      693.87      701.46     40.96 o 
 -19   1   5     2011.63     2029.63     66.77 o 
 -18   1   5     2244.06     2334.99    123.99 o 
 -17   1   5      836.44      784.17     29.75 o 
 -16   1   5      312.16      283.29     20.31 o 
 -15   1   5     1573.56     1526.77     36.66 o 
 -14   1   5      144.17      125.38     15.47 o 
 -13   1   5     1357.47     1476.17     39.63 o 
 -12   1   5     3434.57     3421.80     47.99 o 
 -11   1   5     1282.30     1201.67     22.97 o 
 -10   1   5      420.88      441.51     14.93 o 
  -9   1   5     5545.06     5400.65     88.95 o 
  -8   1   5    13805.50    13846.40    234.27 o 
  -7   1   5     5298.01     5625.40     83.36 o 
  -6   1   5      224.04      184.79     10.61 o 
  -5   1   5     3802.61     3526.36     61.26 o 
  -4   1   5      134.19      112.91      9.76 o 
  -3   1   5      658.30      824.62     18.32 o 
  -2   1   5     8048.28     8210.60    110.32 o 
  -1   1   5    11721.20    11900.63    140.67 o 
   0   1   5     1002.58     1116.95     20.13 o 
   1   1   5     9217.26     9475.94    120.47 o 
   2   1   5     8923.63     9195.48    117.62 o 
   3   1   5     8550.18     8841.47    164.17 o 
   4   1   5      223.45      308.80     19.89 o 
   5   1   5      130.48      101.56      9.13 o 
   6   1   5     1487.59     1294.09     26.47 o 
   7   1   5       18.24       14.85     12.04 o 
   8   1   5     3017.46     2872.34     48.43 o 
   9   1   5     3951.54     3916.72     86.62 o 
  10   1   5      120.45      107.53     21.64 o 
  11   1   5      326.34      354.62     34.39 o 
  12   1   5     2480.16     2346.24    120.63 o 
  13   1   5     2666.00     2583.97     87.76 o 
  14   1   5      347.08      323.42     40.90 o 
  15   1   5      127.78      154.75     38.02 o 
  16   1   5       21.29        5.77     35.84 o 
 -20   2   5      119.08      180.49     42.32 o 
 -19   2   5       19.78       32.83     27.36 o 
 -18   2   5      160.32      130.90     26.05 o 
 -17   2   5     1179.27     1082.54     44.19 o 
 -16   2   5       39.95       14.42     19.52 o 
 -15   2   5     1553.38     1492.66     51.88 o 
 -14   2   5      270.33      325.74     19.56 o 
 -13   2   5     2473.56     2429.41     47.46 o 
 -12   2   5     1080.92     1095.32     28.79 o 
 -11   2   5      290.30      327.07     16.95 o 
 -10   2   5     1678.90     1662.78     33.94 o 
  -9   2   5      105.92      132.64      9.43 o 
  -8   2   5       43.41       41.02      7.27 o 
  -7   2   5     3577.47     3555.16     49.91 o 
  -6   2   5      585.96      525.70     16.31 o 
  -5   2   5        2.10        2.36      7.10 o 
  -4   2   5     4981.60     5039.48    128.17 o 
  -3   2   5    10136.20    10553.11    145.89 o 
  -2   2   5     4469.45     4837.56     71.72 o 
  -1   2   5     5412.19     5839.59     71.87 o 
   0   2   5       83.65      105.83      7.17 o 
   1   2   5     1960.21     1797.27     31.75 o 
   2   2   5        4.92        0.71      5.44 o 
   3   2   5     5500.29     5659.03     97.48 o 
   4   2   5     6928.59     6940.29    101.49 o 
   5   2   5     1411.68     1568.53     30.69 o 
   6   2   5      439.34      444.77     15.68 o 
   7   2   5     3984.02     3796.23     61.07 o 
   8   2   5     1789.38     1598.69     33.91 o 
   9   2   5       79.08       98.51     13.33 o 
  10   2   5      659.15      698.16     24.61 o 
  11   2   5     1531.44     1453.07     35.28 o 
  12   2   5        0.60      -30.87     22.23 o 
  13   2   5     1260.00     1198.03     60.83 o 
  14   2   5      658.05      765.00     71.68 o 
  15   2   5      110.96      156.54     73.43 o 
  16   2   5      143.56      174.61     43.50 o 
 -19   3   5      835.34      755.40     52.55 o 
 -18   3   5      600.95      523.38     45.25 o 
 -17   3   5       87.03       49.27     22.09 o 
 -16   3   5        2.11        9.43     18.62 o 
 -15   3   5       27.79        1.06     18.17 o 
 -14   3   5        8.30       -0.94     18.69 o 
 -13   3   5       19.14       20.05     17.47 o 
 -12   3   5      532.45      587.00     30.29 o 
 -11   3   5      156.00      166.85     18.29 o 
 -10   3   5      365.68      367.81     21.05 o 
  -9   3   5     1283.35     1283.49     29.10 o 
  -8   3   5      385.10      378.45     15.38 o 
  -7   3   5     3101.40     3239.43     60.81 o 
  -6   3   5      150.48      180.76     11.61 o 
  -5   3   5       20.51       23.88     10.06 o 
  -4   3   5     2871.57     3164.33     57.34 o 
  -3   3   5      947.12      991.75     25.17 o 
  -2   3   5      390.02      386.65     14.80 o 
  -1   3   5      717.72      680.60     15.38 o 
   0   3   5      139.19      164.56      8.75 o 
   1   3   5       12.00       25.09      8.00 o 
   2   3   5     4246.80     4231.60     58.25 o 
   3   3   5      655.16      662.92     18.34 o 
   4   3   5      664.49      763.02     22.93 o 
   5   3   5       56.64       27.06      9.78 o 
   6   3   5       63.97       83.67     12.59 o 
   7   3   5        2.41       -5.44     10.83 o 
   8   3   5      104.67       95.40     13.37 o 
   9   3   5        6.09       14.82     12.39 o 
  10   3   5      497.49      439.80     20.56 o 
  11   3   5        2.02       -3.63     15.28 o 
  12   3   5     1267.62     1235.08     35.84 o 
  13   3   5      242.73      237.23     33.16 o 
  14   3   5       55.02       49.22     29.97 o 
  15   3   5      220.43      340.34     49.36 o 
 -18   4   5      378.86      361.96     36.74 o 
 -17   4   5      522.06      597.47     36.64 o 
 -16   4   5       71.61       44.67     29.71 o 
 -15   4   5      594.61      589.82     32.87 o 
 -14   4   5     2871.66     2773.81     71.05 o 
 -13   4   5     1664.58     1588.95     62.76 o 
 -12   4   5     1558.91     1575.14     44.40 o 
 -11   4   5       35.23       46.44     17.74 o 
 -10   4   5     2347.44     2264.61     51.99 o 
  -9   4   5       61.69       67.84     16.42 o 
  -8   4   5     2303.13     2310.24     50.52 o 
  -7   4   5     1317.23     1270.24     34.39 o 
  -6   4   5     2116.64     1970.79     51.14 o 
  -5   4   5      435.76      468.65     21.82 o 
  -4   4   5     5517.32     5434.16     91.72 o 
  -3   4   5    11541.94    11434.33    160.38 o 
  -2   4   5     1195.73     1145.23     38.38 o 
  -1   4   5       34.56       34.90     14.86 o 
   0   4   5     3755.47     3630.82     72.46 o 
   1   4   5      149.65      153.08     11.52 o 
   2   4   5       75.56       88.65     10.21 o 
   3   4   5     3899.05     3914.77     62.98 o 
   4   4   5     4081.02     4062.63     68.30 o 
   5   4   5      456.47      444.85     20.54 o 
   6   4   5     5062.75     5033.76     74.14 o 
   7   4   5     3534.92     3429.96     56.02 o 
   8   4   5     3408.22     3214.84     54.22 o 
   9   4   5       19.62        6.15     15.06 o 
  10   4   5      533.09      558.10     43.79 o 
  11   4   5     1335.96     1315.09     38.56 o 
  12   4   5       21.64       30.03     19.51 o 
  13   4   5      921.73      890.96     47.67 o 
  14   4   5      959.93     1015.24     63.91 o 
 -17   5   5        0.05      -40.23     26.87 o 
 -16   5   5      234.08      279.32     32.31 o 
 -15   5   5      253.57      226.53     29.19 o 
 -14   5   5       25.70       46.81     24.38 o 
 -13   5   5      110.83      108.38     24.22 o 
 -12   5   5      593.71      588.72     31.42 o 
 -11   5   5      305.84      329.32     28.97 o 
 -10   5   5        0.97       -5.81     18.25 o 
  -9   5   5      387.18      391.96     24.92 o 
  -8   5   5       62.83       58.39     17.00 o 
  -7   5   5      290.82      270.10     23.47 o 
  -6   5   5     2680.06     2676.86     56.37 o 
  -5   5   5      142.68      124.85     16.53 o 
  -4   5   5       68.84       63.55     14.43 o 
  -3   5   5       91.88       84.07     14.68 o 
  -2   5   5      658.80      647.20     24.35 o 
  -1   5   5      780.38      769.29     23.23 o 
   0   5   5      137.67      148.92     13.73 o 
   1   5   5      114.49       97.11     12.86 o 
   2   5   5      838.89      882.97     29.60 o 
   3   5   5       21.09       -1.86     14.82 o 
   4   5   5      234.87      285.46     19.33 o 
   5   5   5      446.04      461.62     30.43 o 
   6   5   5      258.41      276.36     20.08 o 
   7   5   5       77.60       46.74     19.48 o 
   8   5   5     1429.62     1408.96     39.25 o 
   9   5   5      493.19      507.05     27.34 o 
  10   5   5        8.08        3.17     19.57 o 
  11   5   5        2.36       21.32     20.94 o 
  12   5   5      658.13      688.29     33.30 o 
  13   5   5       60.79       40.14     18.73 o 
 -15   6   5       55.32       24.90     28.54 o 
 -14   6   5      743.83      746.20     39.20 o 
 -13   6   5     1105.69     1147.52     45.55 o 
 -12   6   5     1610.68     1509.61     56.59 o 
 -11   6   5      113.97      118.80     25.60 o 
 -10   6   5       10.71       15.03     21.37 o 
  -9   6   5       10.13       -6.45     22.81 o 
  -8   6   5      571.52      526.73     32.68 o 
  -7   6   5      647.22      619.64     29.81 o 
  -6   6   5       99.55       82.25     20.40 o 
  -5   6   5      101.85      104.79     20.94 o 
  -4   6   5     2366.78     2303.56     52.67 o 
  -3   6   5     1904.51     1965.84     73.75 o 
  -2   6   5      931.51      912.51     31.80 o 
  -1   6   5        2.20        1.02     14.73 o 
   0   6   5       23.87       13.10     13.86 o 
   1   6   5       43.41       28.63     16.07 o 
   2   6   5       38.38       43.48     18.28 o 
   3   6   5      912.26      957.33     42.95 o 
   4   6   5     1058.01     1075.85     49.38 o 
   5   6   5       50.44       65.35     22.82 o 
   6   6   5      757.18      775.28     44.90 o 
   7   6   5     2566.36     2556.79     63.62 o 
   8   6   5      464.38      500.78     33.55 o 
   9   6   5      269.53      260.99     32.94 o 
  10   6   5      157.86      117.15     25.08 o 
  11   6   5       15.33        3.01     23.61 o 
 -12   7   5     1074.13     1120.17     47.70 o 
 -11   7   5      557.67      499.09     36.09 o 
 -10   7   5      220.23      231.90     30.48 o 
  -9   7   5      520.03      528.99     33.88 o 
  -8   7   5      995.49     1002.95     40.27 o 
  -7   7   5      108.66      126.83     25.12 o 
  -6   7   5       29.73        5.53     21.59 o 
  -5   7   5     1302.32     1237.06     43.70 o 
  -4   7   5      245.49      280.76     24.86 o 
  -3   7   5      369.05      393.49     26.87 o 
  -2   7   5     1562.31     1602.53     44.71 o 
  -1   7   5     2124.60     2218.72     50.10 o 
   0   7   5        0.81      -18.28     25.26 o 
   1   7   5      240.62      241.15     27.25 o 
   2   7   5     1868.10     1778.36    116.34 o 
   3   7   5      415.38      433.61     39.77 o 
   4   7   5       17.27       29.84     30.18 o 
   5   7   5      386.03      448.68     41.07 o 
   6   7   5      221.18      333.45     32.96 o 
   7   7   5      166.19       94.97     29.28 o 
   8   7   5      828.46      895.55     50.06 o 
   9   7   5      714.78      773.81     44.73 o 
  -8   8   5        3.67      -29.28     26.58 o 
  -7   8   5       19.26       20.50     25.92 o 
  -6   8   5       39.86        4.53     25.83 o 
  -5   8   5       59.31       37.48     26.00 o 
  -4   8   5       30.38        4.96     24.12 o 
  -3   8   5       16.04        8.51     24.53 o 
  -2   8   5       71.49       87.12     27.42 o 
  -1   8   5      267.93      296.98     48.74 o 
   0   8   5      500.77      525.59     60.12 o 
   1   8   5       17.77       -1.62     44.68 o 
   2   8   5       11.33      -24.66     45.13 o 
   3   8   5       56.90      -62.20     41.46 o 
   4   8   5        1.91       -5.94     33.78 o 
   5   8   5        0.10      -42.71     33.80 o 
 -20   0   6       54.34       51.57     44.49 o 
 -19   0   6       56.93      116.16     35.81 o 
 -18   0   6       35.00       44.77     30.38 o 
 -17   0   6      417.58      442.45     39.59 o 
 -16   0   6     3292.79     3376.39    106.78 o 
 -15   0   6     2626.60     2652.45     79.89 o 
 -14   0   6     1442.59     1326.78     41.45 o 
 -13   0   6     3142.90     2986.90     68.09 o 
 -12   0   6     7074.05     7137.21    144.29 o 
 -11   0   6     3078.81     3066.21     67.21 o 
 -10   0   6      338.42      397.92     36.14 o 
  -9   0   6     1721.65     1635.43     54.34 o 
  -8   0   6      884.71      773.65     26.86 o 
  -7   0   6       60.53       81.03     12.31 o 
  -6   0   6    17133.12    17307.27    393.13 o 
  -5   0   6     3734.13     3653.51    133.46 o 
  -4   0   6     2591.32     2640.99     76.05 o 
  -3   0   6     4905.85     5300.30    103.26 o 
  -2   0   6    21682.92    22884.98    407.50 o 
  -1   0   6    31918.30    35033.13    617.34 o 
   0   0   6      162.42      188.26     18.77 o 
   1   0   6     1260.92      868.94     48.83 o 
   2   0   6     2166.52     1645.24    264.28 o 
   3   0   6      715.64      745.52     33.36 o 
   4   0   6     5820.80     6075.36    147.93 o 
   5   0   6    11678.66    11777.71    212.68 o 
   6   0   6     2268.41     2299.09     52.22 o 
   7   0   6      157.60      175.02     47.68 o 
   8   0   6     5775.64     5594.67    145.67 o 
   9   0   6     6795.59     6220.82    218.80 o 
  10   0   6     1265.69     1168.16     75.51 o 
  11   0   6      167.89      146.67     42.57 o 
  12   0   6     2357.11     2287.94    114.63 o 
  13   0   6      189.65      136.65     49.15 o 
  14   0   6      276.86      271.26     57.83 o 
  15   0   6     3085.52     2861.04    142.40 o 
  16   0   6       81.53       46.53     54.76 o 
 -20   1   6       20.84       16.94     28.41 o 
 -19   1   6        6.65       12.62     26.67 o 
 -18   1   6      311.87      320.87     31.75 o 
 -17   1   6       50.18       65.43     21.41 o 
 -16   1   6      770.34      711.59     27.49 o 
 -15   1   6      125.21      122.71     16.82 o 
 -14   1   6       43.32       34.16     14.00 o 
 -13   1   6      663.32      666.96     26.25 o 
 -12   1   6      363.31      443.16     22.97 o 
 -11   1   6      294.08      294.44     13.91 o 
 -10   1   6      752.11      710.00     22.80 o 
  -9   1   6      318.53      353.38     18.69 o 
  -8   1   6      632.42      573.58     18.08 o 
  -7   1   6     1715.14     1823.39     34.71 o 
  -6   1   6      925.84      871.09     24.48 o 
  -5   1   6       56.06       84.83     13.49 o 
  -4   1   6     3647.90     3996.40     78.85 o 
  -3   1   6     1527.25     1984.70     29.90 o 
  -2   1   6     1029.48     1198.71     22.17 o 
  -1   1   6     1051.77     1139.58     21.33 o 
   0   1   6     1276.49     1239.67     22.72 o 
   1   1   6     1223.71     1274.94     23.31 o 
   2   1   6      580.65      568.08     14.83 o 
   3   1   6      977.94      996.86     21.33 o 
   4   1   6      734.27      716.63     28.09 o 
   5   1   6      292.45      323.00     16.77 o 
   6   1   6      376.77      368.63     18.30 o 
   7   1   6       36.14       24.16     12.64 o 
   8   1   6      124.00      105.36     12.22 o 
   9   1   6      107.16      107.76     21.98 o 
  10   1   6     2657.63     2334.35     65.47 o 
  11   1   6       42.24       53.83     27.28 o 
  12   1   6        2.88       -2.13     27.69 o 
  13   1   6      111.32      106.44     33.01 o 
  14   1   6      479.49      509.79     47.54 o 
  15   1   6      116.10       98.10     37.17 o 
  16   1   6      113.43      103.71     40.39 o 
 -19   2   6       16.00       50.00     33.67 o 
 -18   2   6       11.94      -22.81     21.56 o 
 -17   2   6      362.95      335.35     26.83 o 
 -16   2   6     1204.19     1149.67     45.36 o 
 -15   2   6      996.89      987.81     40.08 o 
 -14   2   6      155.29      142.41     29.84 o 
 -13   2   6     3052.79     2820.11     59.09 o 
 -12   2   6     2162.57     2199.31     52.02 o 
 -11   2   6     1427.66     1390.68     35.40 o 
 -10   2   6     1450.14     1499.12     35.59 o 
  -9   2   6     1285.98     1282.77     24.74 o 
  -8   2   6      666.37      636.32     16.43 o 
  -7   2   6     1536.33     1504.35     34.08 o 
  -6   2   6     2284.71     2386.07     41.98 o 
  -5   2   6     6750.99     6991.45    109.09 o 
  -4   2   6       29.51       31.55      8.20 o 
  -3   2   6     1088.53     1132.36     28.68 o 
  -2   2   6    11295.65    12058.41    163.36 o 
  -1   2   6     8896.48     9299.21    121.23 o 
   0   2   6     1068.75     1196.35     23.46 o 
   1   2   6     1743.42     1654.71     30.69 o 
   2   2   6      625.97      600.10     18.49 o 
   3   2   6      302.04      334.34     18.53 o 
   4   2   6      187.58      171.11     15.80 o 
   5   2   6     5477.72     5594.29     87.36 o 
   6   2   6     2472.24     2532.10     42.04 o 
   7   2   6      317.96      347.58     20.91 o 
   8   2   6     2296.00     2173.47     42.14 o 
   9   2   6     3510.70     3392.85     58.71 o 
  10   2   6     1184.73     1078.88     44.66 o 
  11   2   6        8.23        9.09     22.40 o 
  12   2   6       87.99       97.34     32.15 o 
  13   2   6      516.88      614.91     49.47 o 
  14   2   6      527.33      581.21     51.32 o 
  15   2   6      475.10      501.88     51.84 o 
 -19   3   6       66.50       31.97     35.24 o 
 -18   3   6      823.40      888.36     39.29 o 
 -17   3   6     1728.58     1712.57     51.54 o 
 -16   3   6      628.69      609.48     32.94 o 
 -15   3   6       70.43       45.65     21.03 o 
 -14   3   6     1366.65     1317.72     41.70 o 
 -13   3   6      486.57      480.83     27.25 o 
 -12   3   6       48.45       70.19     18.38 o 
 -11   3   6     3025.18     3093.82     96.21 o 
 -10   3   6     4146.48     4251.42     79.42 o 
  -9   3   6      118.48      111.57     16.18 o 
  -8   3   6     1743.36     1754.96     41.48 o 
  -7   3   6     5610.30     5415.67     82.48 o 
  -6   3   6     5416.92     5597.18     84.54 o 
  -5   3   6       74.34       89.51     12.95 o 
  -4   3   6     1647.21     1488.45     42.21 o 
  -3   3   6      809.54      727.00     21.26 o 
  -2   3   6      288.25      321.17     11.50 o 
  -1   3   6     1295.70     1235.56     22.48 o 
   0   3   6     6304.94     6210.57     78.08 o 
   1   3   6     3031.16     2976.51     43.47 o 
   2   3   6      838.13      812.00     20.86 o 
   3   3   6     4309.31     4133.43     78.10 o 
   4   3   6     6601.49     6540.43    114.85 o 
   5   3   6        8.47       11.83      9.13 o 
   6   3   6      161.89      151.79     15.12 o 
   7   3   6      651.96      643.12     21.57 o 
   8   3   6      207.50      197.98     15.57 o 
   9   3   6     2099.71     1865.13     48.47 o 
  10   3   6     3218.84     3106.24     54.01 o 
  11   3   6     1092.02     1124.43     39.96 o 
  12   3   6      115.96      134.11     30.68 o 
  13   3   6      904.11      970.63     51.93 o 
  14   3   6     1404.57     1416.92     61.42 o 
  15   3   6      441.07      392.20     52.35 o 
 -18   4   6       86.22       59.35     33.22 o 
 -17   4   6      175.37      192.25     33.55 o 
 -16   4   6       32.05       53.27     25.03 o 
 -15   4   6       93.95        9.89     22.86 o 
 -14   4   6      229.36      160.57     25.13 o 
 -13   4   6      176.96      179.32     23.92 o 
 -12   4   6       46.96       40.12     19.63 o 
 -11   4   6     1490.97     1492.15     42.29 o 
 -10   4   6       12.56       25.16     17.25 o 
  -9   4   6      684.92      708.12     28.22 o 
  -8   4   6       16.37       20.88     16.62 o 
  -7   4   6      275.72      279.34     19.34 o 
  -6   4   6       30.03       20.83     13.29 o 
  -5   4   6       58.02       59.78     13.47 o 
  -4   4   6      121.16      159.16     15.59 o 
  -3   4   6      152.53      172.13     15.24 o 
  -2   4   6      162.74      205.32     15.79 o 
  -1   4   6        6.97       24.76     10.63 o 
   0   4   6     1373.02     1426.55     26.32 o 
   1   4   6       20.78       27.53     10.14 o 
   2   4   6      906.64      960.52     31.90 o 
   3   4   6       38.02       41.91     15.23 o 
   4   4   6       33.61       31.17     15.68 o 
   5   4   6      199.91      204.71     15.84 o 
   6   4   6      343.67      338.89     18.74 o 
   7   4   6       52.29       30.50     14.42 o 
   8   4   6      137.00       90.71     21.63 o 
   9   4   6       32.27       40.86     16.70 o 
  10   4   6      412.35      389.71     24.39 o 
  11   4   6       92.44       93.52     25.81 o 
  12   4   6       90.24      122.81     32.33 o 
  13   4   6       96.83       94.33     33.66 o 
  14   4   6       23.72       62.68     34.15 o 
 -16   5   6      527.72      478.05     36.17 o 
 -15   5   6       10.32       14.77     25.48 o 
 -14   5   6      287.00      305.05     29.88 o 
 -13   5   6      276.52      286.39     27.66 o 
 -12   5   6       67.93       62.58     22.21 o 
 -11   5   6     1826.09     1794.14     49.18 o 
 -10   5   6     2497.80     2558.36     59.21 o 
  -9   5   6       30.63       -2.41     17.96 o 
  -8   5   6     1939.74     1940.76     52.07 o 
  -7   5   6     1995.30     1975.45     47.97 o 
  -6   5   6     2082.22     1995.24     47.02 o 
  -5   5   6      394.85      429.28     23.06 o 
  -4   5   6      250.00      235.65     18.70 o 
  -3   5   6      690.07      676.29     28.69 o 
  -2   5   6       73.07       61.95     15.34 o 
  -1   5   6     1840.36     1860.14     39.79 o 
   0   5   6     3085.94     3142.79     55.85 o 
   1   5   6     1072.22     1062.18     39.56 o 
   2   5   6       62.49       73.70     19.75 o 
   3   5   6     4054.88     3786.35     94.43 o 
   4   5   6     2253.34     2270.93     71.59 o 
   5   5   6      707.87      676.36     27.87 o 
   6   5   6      267.54      256.21     19.07 o 
   7   5   6      236.15      270.69     22.73 o 
   8   5   6      169.72      142.40     21.50 o 
   9   5   6      931.00      953.88     35.08 o 
  10   5   6     1340.56     1319.11     41.47 o 
  11   5   6      513.71      457.37     54.68 o 
  12   5   6       45.10       28.76     20.13 o 
 -15   6   6      156.62      192.87     32.22 o 
 -14   6   6        5.12      -11.54     28.15 o 
 -13   6   6     2888.90     2830.89    143.18 o 
 -12   6   6      203.91      164.36     27.00 o 
 -11   6   6      343.83      311.93     29.23 o 
 -10   6   6       26.25       10.56     21.70 o 
  -9   6   6      608.89      594.83     31.85 o 
  -8   6   6     1120.65     1037.73     38.42 o 
  -7   6   6      353.67      351.54     26.19 o 
  -6   6   6      226.64      243.87     22.84 o 
  -5   6   6      718.76      728.70     30.68 o 
  -4   6   6        7.13        0.70     17.63 o 
  -3   6   6      273.08      293.03     22.17 o 
  -2   6   6     1735.39     1685.43     40.89 o 
  -1   6   6      599.62      639.93     25.72 o 
   0   6   6       81.03       95.39     22.50 o 
   1   6   6     5254.21     5279.29    218.61 o 
   2   6   6       67.28       66.93     22.60 o 
   3   6   6       47.98       84.92     29.88 o 
   4   6   6      184.84      165.66     31.26 o 
   5   6   6     1011.96      964.31     49.12 o 
   6   6   6      589.12      582.47     42.84 o 
   7   6   6      261.43      315.19     30.34 o 
   8   6   6      846.74      929.13     53.91 o 
   9   6   6      254.64      266.94     27.63 o 
  10   6   6        1.65       -4.33     23.51 o 
 -12   7   6       69.03       55.41     29.28 o 
 -11   7   6      196.56      176.57     30.71 o 
 -10   7   6      121.25      104.00     28.69 o 
  -9   7   6        1.87      -10.47     27.17 o 
  -8   7   6       71.26       68.50     34.34 o 
  -7   7   6      649.56      651.14     34.12 o 
  -6   7   6        8.32       -2.85     26.62 o 
  -5   7   6      422.61      386.84     27.79 o 
  -4   7   6      226.21      204.60     24.57 o 
  -3   7   6        1.29      -23.55     20.54 o 
  -2   7   6        0.50       -5.46     19.05 o 
  -1   7   6       71.38       71.04     30.02 o 
   0   7   6     1324.96     1373.66     62.41 o 
   1   7   6        2.65      -18.60     22.78 o 
   2   7   6       24.67       44.58     30.37 o 
   3   7   6      193.94      154.02     50.28 o 
   4   7   6      422.08      434.81     74.33 o 
   5   7   6      301.93      287.69     46.46 o 
   6   7   6       27.75       33.21     33.32 o 
   7   7   6        3.11      -34.38     32.17 o 
   8   7   6      244.12      199.09     39.94 o 
  -7   8   6       21.91       51.65     27.76 o 
  -6   8   6      716.99      694.47     65.39 o 
  -5   8   6      190.08      260.42     29.55 o 
  -4   8   6       60.33       45.63     26.29 o 
  -3   8   6      941.62      849.86     53.65 o 
  -2   8   6     1348.31     1311.83     63.67 o 
  -1   8   6     1529.28     1497.38    144.12 o 
   0   8   6      763.12      679.79     64.17 o 
   1   8   6       61.19       52.47     45.38 o 
   2   8   6      314.97      384.86    122.20 o 
   3   8   6       42.83        7.54     45.21 o 
 -20   1   7      927.46     1019.53     62.57 o 
 -19   1   7      470.76      526.64     39.26 o 
 -18   1   7        8.01        3.47     30.15 o 
 -17   1   7      967.69      917.63     49.51 o 
 -16   1   7     1673.13     1787.59     47.35 o 
 -15   1   7     1711.00     1791.99     46.53 o 
 -14   1   7       65.74       64.14     16.17 o 
 -13   1   7      395.04      408.27     20.32 o 
 -12   1   7     1164.76     1195.29     35.42 o 
 -11   1   7        8.48        9.13     10.50 o 
 -10   1   7     1761.90     1797.13     40.46 o 
  -9   1   7     5868.98     5675.86    158.34 o 
  -8   1   7     4195.88     4177.50     67.88 o 
  -7   1   7      828.51      780.40     25.16 o 
  -6   1   7     6236.65     6040.71    102.64 o 
  -5   1   7     8618.91     8988.53    228.26 o 
  -4   1   7      741.68      690.67     20.18 o 
  -3   1   7     4685.97     5032.15     61.12 o 
  -2   1   7     1526.56     1341.40     26.66 o 
  -1   1   7       21.64       29.39      6.96 o 
   0   1   7     3548.24     3792.94     54.70 o 
   1   1   7     7282.31     7317.81     97.29 o 
   2   1   7     6243.36     6185.39     83.97 o 
   3   1   7       23.56       14.01      7.57 o 
   4   1   7     2601.86     2572.73     63.02 o 
   5   1   7     7795.44     7744.42    127.95 o 
   6   1   7     2034.44     2029.60     44.93 o 
   7   1   7      291.34      294.62     20.72 o 
   8   1   7      920.59      888.84     39.27 o 
   9   1   7      668.97      600.24     35.28 o 
  10   1   7      252.86      243.82     40.18 o 
  11   1   7     6329.80     5828.47    154.20 o 
  12   1   7     2610.09     2477.02    118.78 o 
  13   1   7      230.77      261.29     40.77 o 
  14   1   7      374.13      355.96     46.60 o 
  15   1   7     1395.05     1525.77     76.05 o 
 -19   2   7        1.63       -4.39     32.71 o 
 -18   2   7       23.17        8.76     23.33 o 
 -17   2   7      135.40      179.77     25.14 o 
 -16   2   7       39.91       43.61     19.15 o 
 -15   2   7      307.47      300.43     32.65 o 
 -14   2   7     2884.56     2751.69     61.04 o 
 -13   2   7       15.77       22.54     19.50 o 
 -12   2   7      442.75      459.28     28.15 o 
 -11   2   7     9838.75     9817.60    185.93 o 
 -10   2   7       92.03       87.42     18.27 o 
  -9   2   7      351.87      384.87     19.06 o 
  -8   2   7      459.94      479.29     20.53 o 
  -7   2   7      939.31      865.67     26.91 o 
  -6   2   7      779.17      783.35     35.39 o 
  -5   2   7     3122.10     3014.49     58.32 o 
  -4   2   7     3677.45     3802.85     69.19 o 
  -3   2   7     1088.52      995.11     38.86 o 
  -2   2   7       74.84       75.54      8.24 o 
  -1   2   7     2660.60     2599.99     41.61 o 
   0   2   7     8058.12     8380.45    119.82 o 
   1   2   7     1428.45     1514.07     30.06 o 
   2   2   7      169.74      172.62     10.15 o 
   3   2   7     4065.30     3895.18     74.67 o 
   4   2   7      699.47      656.04     27.60 o 
   5   2   7     1017.87      990.64     28.02 o 
   6   2   7     1967.53     1996.20     42.35 o 
   7   2   7     2189.07     2192.35     45.74 o 
   8   2   7        0.86       -2.78     13.70 o 
   9   2   7      269.27      350.17     26.69 o 
  10   2   7     2651.60     2462.19     71.07 o 
  11   2   7      154.35      260.51     31.74 o 
  12   2   7       83.24       90.41     29.05 o 
  13   2   7      442.58      452.30     47.09 o 
  14   2   7      151.30      186.33     41.11 o 
  15   2   7       14.66       28.87     38.52 o 
 -19   3   7      119.26       92.58     28.19 o 
 -18   3   7        7.10       16.32     25.68 o 
 -17   3   7       65.94       49.31     24.19 o 
 -16   3   7      800.17      757.17     35.43 o 
 -15   3   7       31.85       39.86     24.26 o 
 -14   3   7      107.96       87.29     23.68 o 
 -13   3   7      112.85      106.60     23.93 o 
 -12   3   7       33.41       40.71     18.88 o 
 -11   3   7       14.03       37.67     17.52 o 
 -10   3   7      433.29      462.92     24.02 o 
  -9   3   7     1690.53     1720.38     43.54 o 
  -8   3   7       75.33       65.89     15.09 o 
  -7   3   7       30.47       28.63     11.36 o 
  -6   3   7     1394.21     1419.40     31.91 o 
  -5   3   7      431.73      420.39     17.60 o 
  -4   3   7      127.03      126.06     13.84 o 
  -3   3   7       10.89       15.01     10.54 o 
  -2   3   7     1070.85     1094.53     21.37 o 
  -1   3   7      215.05      259.07     12.44 o 
   0   3   7      469.96      497.24     16.89 o 
   1   3   7      994.84      994.96     24.29 o 
   2   3   7     1223.74     1222.73     42.52 o 
   3   3   7      202.29      201.89     18.22 o 
   4   3   7      680.88      729.29     32.64 o 
   5   3   7      933.91      904.11     28.86 o 
   6   3   7      440.19      459.91     22.58 o 
   7   3   7       18.58       16.30     15.01 o 
   8   3   7      372.00      328.14     22.31 o 
   9   3   7       10.68       16.24     14.41 o 
  10   3   7      481.02      479.46     31.88 o 
  11   3   7      120.49      107.55     29.53 o 
  12   3   7     1321.23     1217.72     55.29 o 
  13   3   7       16.51       -2.73     29.76 o 
  14   3   7       22.91       36.10     32.91 o 
 -18   4   7      120.94      153.40     29.38 o 
 -17   4   7       11.03       24.47     25.52 o 
 -16   4   7       10.58       27.18     28.55 o 
 -15   4   7      939.74      941.39     40.15 o 
 -14   4   7     2062.62     2100.48    100.39 o 
 -13   4   7     1076.08     1047.77     39.33 o 
 -12   4   7     7383.53     7303.92    158.51 o 
 -11   4   7     2083.31     2116.59     61.16 o 
 -10   4   7     2714.01     2655.05     59.43 o 
  -9   4   7      483.08      506.15     26.48 o 
  -8   4   7      299.35      327.94     22.06 o 
  -7   4   7     2446.00     2404.51     52.68 o 
  -6   4   7        5.07       -1.00     14.05 o 
  -5   4   7     1515.40     1541.68     39.02 o 
  -4   4   7     6521.08     6361.19    107.84 o 
  -3   4   7     1200.50     1146.34     29.64 o 
  -2   4   7      221.81      241.05     21.54 o 
  -1   4   7     3148.04     3131.60     52.19 o 
   0   4   7     8800.01     9030.89    124.28 o 
   1   4   7     5660.62     5719.59    103.60 o 
   2   4   7     3015.06     2879.65     61.96 o 
   3   4   7     2393.99     2276.74     53.89 o 
   4   4   7       17.87       -7.06     15.44 o 
   5   4   7        9.29        9.31     14.60 o 
   6   4   7     3530.42     3249.61     81.17 o 
   7   4   7     2170.49     2263.10     58.06 o 
   8   4   7      378.33      356.20     24.64 o 
   9   4   7     1526.98     1497.71     40.63 o 
  10   4   7     1821.40     1897.69     46.87 o 
  11   4   7     1136.89     1185.76     56.84 o 
  12   4   7       27.39      -10.00     30.89 o 
  13   4   7       24.84      -26.19     37.24 o 
 -16   5   7      164.27      212.21     31.17 o 
 -15   5   7        1.83        0.37     26.24 o 
 -14   5   7       66.43       36.57     25.28 o 
 -13   5   7        5.87        5.01     23.63 o 
 -12   5   7      116.90      158.32     45.22 o 
 -11   5   7       11.89      -10.63     20.46 o 
 -10   5   7        6.55       -1.47     19.47 o 
  -9   5   7      332.73      356.84     26.15 o 
  -8   5   7       74.46       56.86     28.94 o 
  -7   5   7        0.74      -18.74     16.73 o 
  -6   5   7      243.75      271.72     27.60 o 
  -5   5   7      401.28      408.34     23.04 o 
  -4   5   7      154.30      146.58     17.99 o 
  -3   5   7      516.80      503.15     24.34 o 
  -2   5   7      512.85      527.19     40.44 o 
  -1   5   7       79.12       73.21     14.34 o 
   0   5   7      336.89      354.47     27.50 o 
   1   5   7       26.80       26.83     19.55 o 
   2   5   7      356.14      422.66     33.41 o 
   3   5   7       88.53       69.02     25.21 o 
   4   5   7      160.29      154.23     23.09 o 
   5   5   7      549.82      576.31     31.87 o 
   6   5   7        7.32        7.89     18.05 o 
   7   5   7      100.04      118.97     24.84 o 
   8   5   7       40.24        7.73     23.64 o 
   9   5   7       76.50       66.28     28.41 o 
  10   5   7        0.48       27.28     16.21 o 
  11   5   7       89.72       86.66     23.72 o 
 -14   6   7      436.64      413.62     42.98 o 
 -13   6   7       92.71       82.53     28.14 o 
 -12   6   7      407.45      358.14     32.04 o 
 -11   6   7     1312.52     1346.13     47.38 o 
 -10   6   7     1267.75     1235.62     51.92 o 
  -9   6   7      235.41      229.73     26.23 o 
  -8   6   7        9.36       16.02     21.49 o 
  -7   6   7      242.13      239.32     25.10 o 
  -6   6   7        4.73       -4.64     19.49 o 
  -5   6   7      736.14      711.89     31.38 o 
  -4   6   7      804.96      762.43     31.42 o 
  -3   6   7      836.21      850.03     31.21 o 
  -2   6   7       99.34      121.05     18.75 o 
  -1   6   7     1681.94     1749.98     54.58 o 
   0   6   7     3345.59     3444.44     81.13 o 
   1   6   7      390.32      443.24     35.15 o 
   2   6   7       33.66       31.10     22.96 o 
   3   6   7      126.25      143.61     32.49 o 
   4   6   7       58.88       36.29     22.15 o 
   5   6   7      372.87      405.90    102.26 o 
   6   6   7       88.02       88.96     31.53 o 
   7   6   7     1067.42     1015.10     54.17 o 
   8   6   7       58.36      -12.96     31.47 o 
   9   6   7      223.94      146.53     38.22 o 
 -11   7   7        6.48      -20.42     27.09 o 
 -10   7   7      124.78      139.07     28.63 o 
  -9   7   7      969.84      944.67     47.44 o 
  -8   7   7      464.37      483.42     33.10 o 
  -7   7   7      192.24      201.15     28.23 o 
  -6   7   7      752.29      757.74     36.29 o 
  -5   7   7      760.07      794.68     36.02 o 
  -4   7   7      210.92      207.05     25.98 o 
  -3   7   7      143.69      151.77     34.53 o 
  -2   7   7      369.45      414.56     40.27 o 
  -1   7   7      277.59      258.61     36.16 o 
   0   7   7       78.19       61.97     32.08 o 
   1   7   7     1400.03     1461.89     80.20 o 
   2   7   7      227.29      214.06     37.27 o 
   3   7   7        6.06      -29.34     31.34 o 
   4   7   7      851.82      926.01     54.54 o 
   5   7   7      708.82      686.28     62.13 o 
   6   7   7      418.99      422.79     56.88 o 
  -6   8   7        5.50      -15.36     26.69 o 
  -5   8   7        8.73      -20.66     45.75 o 
  -4   8   7        0.50      -18.84     35.71 o 
  -3   8   7        0.41      -35.08     34.34 o 
  -2   8   7        2.53        3.92     35.83 o 
  -1   8   7      435.93      534.61    106.34 o 
   0   8   7       25.75       72.42     46.64 o 
   1   8   7       23.92      -52.30     43.60 o 
 -20   0   8     1382.20     1593.88    100.53 o 
 -19   0   8     2440.63     2400.85    120.25 o 
 -18   0   8      189.25      110.10     50.23 o 
 -17   0   8       12.67       -6.77     44.30 o 
 -16   0   8      392.87      491.79     56.17 o 
 -15   0   8      389.89      493.45     54.38 o 
 -14   0   8      318.04      324.11     26.24 o 
 -13   0   8     3829.45     3800.75     85.07 o 
 -12   0   8     1433.09     1470.09     60.58 o 
 -11   0   8     1200.02     1194.63     55.23 o 
 -10   0   8    30421.97    29771.97    521.78 o 
  -9   0   8     4824.99     4559.32     96.01 o 
  -8   0   8     1704.28     1755.23     47.98 o 
  -7   0   8       66.54       29.22     16.66 o 
  -6   0   8     1718.81     1285.38    191.00 o 
  -5   0   8      976.28      869.96     39.64 o 
  -4   0   8      428.69      376.27     19.93 o 
  -3   0   8    11467.34    12208.34    226.19 o 
  -2   0   8     4250.93     3896.31     83.29 o 
  -1   0   8       27.04        5.20     11.22 o 
   0   0   8     5085.47     4789.92     99.35 o 
   1   0   8     6796.90     6857.86    164.77 o 
   2   0   8     6456.17     6521.76    215.86 o 
   3   0   8     2969.31     3038.78     87.01 o 
   4   0   8     6910.40     6820.22    168.96 o 
   5   0   8     3810.73     3596.45    102.39 o 
   6   0   8      862.46      863.17     76.34 o 
   7   0   8     2102.14     1987.52     72.16 o 
   8   0   8     5616.60     5422.55    147.85 o 
   9   0   8       71.60       79.21     41.42 o 
  10   0   8       32.26        3.96     40.15 o 
  11   0   8     4170.52     3634.24    157.84 o 
  12   0   8     1439.93     1479.63     98.10 o 
  13   0   8       46.52       39.25     50.68 o 
  14   0   8      374.20      454.89     72.70 o 
 -20   1   8        0.22       -0.87     35.41 o 
 -19   1   8      151.52      159.03     36.92 o 
 -18   1   8      244.37      230.46     36.77 o 
 -17   1   8       26.41       60.99     30.64 o 
 -16   1   8       13.42       -4.78     19.00 o 
 -15   1   8      310.47      285.88     28.48 o 
 -14   1   8      293.83      305.52     24.78 o 
 -13   1   8       76.57      119.40     19.26 o 
 -12   1   8      152.13      147.12     19.08 o 
 -11   1   8       72.41       69.24     21.65 o 
 -10   1   8        3.40       -2.62      9.81 o 
  -9   1   8      246.81      243.71     18.02 o 
  -8   1   8      246.71      260.24     29.07 o 
  -7   1   8     1577.28     1555.36     38.89 o 
  -6   1   8        8.43       10.44      9.82 o 
  -5   1   8      114.67       97.28     11.84 o 
  -4   1   8     2717.89     3077.83     41.64 o 
  -3   1   8      223.42      247.47     11.13 o 
  -2   1   8      128.82      154.33      9.87 o 
  -1   1   8      600.04      608.52     18.71 o 
   0   1   8      426.63      408.95     15.00 o 
   1   1   8      476.79      470.12     21.33 o 
   2   1   8     1443.84     1416.95     27.95 o 
   3   1   8     1158.39     1164.01     30.45 o 
   4   1   8       27.28       40.30     12.60 o 
   5   1   8        7.10        2.10     19.31 o 
   6   1   8     1478.23     1542.53     49.37 o 
   7   1   8      368.70      372.81     29.19 o 
   8   1   8        2.08       -3.78     20.24 o 
   9   1   8       35.32      100.39     25.00 o 
  10   1   8      205.36      252.93     31.47 o 
  11   1   8       37.91       90.57     32.68 o 
  12   1   8      555.83      546.52     48.34 o 
  13   1   8      234.79      216.42     41.75 o 
  14   1   8      348.53      419.27     49.18 o 
 -19   2   8      762.99      671.25     51.26 o 
 -18   2   8      348.64      343.03     30.55 o 
 -17   2   8       26.42       35.02     23.35 o 
 -16   2   8       24.43       -9.38     18.98 o 
 -15   2   8       18.65        3.37     18.00 o 
 -14   2   8      675.62      677.38     31.47 o 
 -13   2   8      779.68      823.66     37.78 o 
 -12   2   8     3440.02     3440.91     81.32 o 
 -11   2   8     2522.20     2622.76     66.69 o 
 -10   2   8     2294.80     2325.77     60.54 o 
  -9   2   8     7242.41     7148.55    153.33 o 
  -8   2   8      609.23      606.86     27.74 o 
  -7   2   8        9.59       27.82     13.70 o 
  -6   2   8      477.38      448.29     24.07 o 
  -5   2   8      477.01      445.15     21.26 o 
  -4   2   8      835.03      823.91     40.01 o 
  -3   2   8     3169.60     3081.40     49.61 o 
  -2   2   8     2664.27     2686.77     47.17 o 
  -1   2   8      129.62      141.50     11.53 o 
   0   2   8     1284.86     1321.53     28.71 o 
   1   2   8     3512.50     3449.15     56.91 o 
   2   2   8     7689.24     7559.00    160.59 o 
   3   2   8       42.76       27.19     14.28 o 
   4   2   8     1094.66     1076.18     34.65 o 
   5   2   8      591.85      631.32     28.90 o 
   6   2   8        0.27       -1.96     13.42 o 
   7   2   8     2184.56     2036.31     45.12 o 
   8   2   8      907.29     1095.84     40.29 o 
   9   2   8      717.05      726.93     35.54 o 
  10   2   8      557.26      541.98     33.67 o 
  11   2   8     1189.70     1176.41     46.42 o 
  12   2   8      957.07     1092.05     46.63 o 
  13   2   8       19.76       40.92     37.28 o 
  14   2   8       94.07       37.72     39.33 o 
 -18   3   8     1106.55     1165.42     54.19 o 
 -17   3   8      321.10      310.04     30.97 o 
 -16   3   8      236.82      199.74     33.05 o 
 -15   3   8     1137.05     1166.87     56.39 o 
 -14   3   8     1599.66     1598.81     55.35 o 
 -13   3   8       24.18       22.96     22.35 o 
 -12   3   8       12.23        8.15     20.71 o 
 -11   3   8      884.08      836.13     40.39 o 
 -10   3   8       52.95       31.51     19.76 o 
  -9   3   8      885.45      853.03     36.48 o 
  -8   3   8     2538.50     2482.46     76.86 o 
  -7   3   8     3567.70     3672.97    118.53 o 
  -6   3   8      206.79      258.67     18.63 o 
  -5   3   8     3005.18     3051.42     61.08 o 
  -4   3   8     3774.74     3786.96     72.97 o 
  -3   3   8     4434.66     4753.03     79.21 o 
  -2   3   8     1005.99     1077.00     30.00 o 
  -1   3   8     2726.62     2671.40     51.06 o 
   0   3   8     1032.74     1023.17     25.65 o 
   1   3   8     3430.95     3412.00     69.09 o 
   2   3   8     3394.33     3345.11     69.01 o 
   3   3   8     5155.07     5116.39     96.03 o 
   4   3   8      368.14      392.95     24.37 o 
   5   3   8      902.65      952.52     31.00 o 
   6   3   8     3211.04     3140.93     60.57 o 
   7   3   8     2560.84     2514.22     53.38 o 
   8   3   8       11.85        0.17     16.91 o 
   9   3   8      563.03      635.23     38.57 o 
  10   3   8      219.40      237.51     28.47 o 
  11   3   8      163.57      198.78     33.76 o 
  12   3   8     1292.03     1184.62     77.07 o 
  13   3   8     3003.95     3052.54     92.04 o 
 -17   4   8      132.40       99.83     27.33 o 
 -16   4   8       98.74       67.45     31.05 o 
 -15   4   8       75.05      100.39     38.00 o 
 -14   4   8       93.88      100.90     28.50 o 
 -13   4   8      221.46      232.41     26.54 o 
 -12   4   8      509.96      506.88     30.94 o 
 -11   4   8      305.14      276.03     25.43 o 
 -10   4   8       14.24        2.90     19.00 o 
  -9   4   8       70.60       45.68     19.25 o 
  -8   4   8      420.76      399.28     24.78 o 
  -7   4   8       46.80       43.61     17.36 o 
  -6   4   8       23.86       50.34     16.13 o 
  -5   4   8      297.73      319.87     21.01 o 
  -4   4   8       85.77       85.16     24.10 o 
  -3   4   8       17.49       26.51     12.91 o 
  -2   4   8        0.81        5.12     11.73 o 
  -1   4   8       74.17       82.13     13.31 o 
   0   4   8        0.13        0.25     21.67 o 
   1   4   8     1369.41     1349.03     50.81 o 
   2   4   8        0.35       -1.54     20.13 o 
   3   4   8        0.21      -20.94     20.84 o 
   4   4   8       42.47       15.67     18.31 o 
   5   4   8      215.76      187.15     20.17 o 
   6   4   8        8.61        0.58     14.27 o 
   7   4   8       35.46        6.94     18.15 o 
   8   4   8        6.45       25.52     19.39 o 
   9   4   8        0.02        6.43     22.91 o 
  10   4   8       87.57      119.40     32.37 o 
  11   4   8        0.29      -18.79     29.87 o 
  12   4   8      154.79      206.28     41.23 o 
 -16   5   8       39.86       52.09     29.37 o 
 -15   5   8     1290.93     1208.56     47.87 o 
 -14   5   8      240.46      269.05     30.27 o 
 -13   5   8      583.45      586.54     35.89 o 
 -12   5   8      107.43       69.34     37.99 o 
 -11   5   8       35.87       24.89     23.44 o 
 -10   5   8       18.10      -18.07     19.88 o 
  -9   5   8      561.45      579.81     31.21 o 
  -8   5   8     2698.39     2593.83     60.47 o 
  -7   5   8     1411.52     1454.03     42.70 o 
  -6   5   8       81.75      111.11     23.04 o 
  -5   5   8     1371.82     1453.15     41.20 o 
  -4   5   8     3104.52     3105.16     64.45 o 
  -3   5   8      892.58      885.68     30.47 o 
  -2   5   8       57.76       48.18     15.09 o 
  -1   5   8     3179.27     3199.69     75.98 o 
   0   5   8      467.12      467.53     39.66 o 
   1   5   8      252.95      248.75     30.48 o 
   2   5   8     4033.29     3811.35     98.19 o 
   3   5   8     2336.67     2237.97    128.96 o 
   4   5   8      624.50      587.40     43.46 o 
   5   5   8      688.43      732.24     47.33 o 
   6   5   8     1702.15     1622.88     68.90 o 
   7   5   8     1726.83     1776.81     66.15 o 
   8   5   8      104.67      107.62     38.78 o 
   9   5   8      111.54       78.21     23.72 o 
  10   5   8      343.49      442.98     43.54 o 
 -14   6   8       88.55       67.87     30.08 o 
 -13   6   8      600.56      495.14     42.17 o 
 -12   6   8     1541.27     1525.71     52.60 o 
 -11   6   8       23.22      -19.12     25.15 o 
 -10   6   8      676.82      672.12     36.37 o 
  -9   6   8      493.52      523.92     40.61 o 
  -8   6   8      147.44      146.44     24.93 o 
  -7   6   8      226.25      202.56     26.83 o 
  -6   6   8      656.64      687.35     45.66 o 
  -5   6   8      519.99      473.84     28.98 o 
  -4   6   8        5.88       18.00     20.16 o 
  -3   6   8      817.68      902.10     38.56 o 
  -2   6   8     1377.80     1459.60    134.65 o 
  -1   6   8       53.67       43.35     24.24 o 
   0   6   8      280.67      269.88     31.09 o 
   1   6   8      491.60      467.48     34.91 o 
   2   6   8     1103.67     1050.22     71.40 o 
   3   6   8        1.78      -30.19     22.40 o 
   4   6   8     1305.51     1232.25     47.88 o 
   5   6   8       96.42      157.86     34.71 o 
   6   6   8       45.48       38.58     32.63 o 
   7   6   8      382.97      363.02     55.37 o 
   8   6   8      559.78      593.71     70.50 o 
 -10   7   8       51.04       43.26     28.76 o 
  -9   7   8      301.24      272.39     30.90 o 
  -8   7   8      143.79      120.43     27.93 o 
  -7   7   8      490.47      494.94     34.00 o 
  -6   7   8        1.26      -10.35     24.66 o 
  -5   7   8      162.52      141.81     26.59 o 
  -4   7   8      343.83      329.61     40.63 o 
  -3   7   8       55.95       58.58     34.52 o 
  -2   7   8       35.99       45.33     34.06 o 
  -1   7   8      870.28      853.44     52.43 o 
   0   7   8       63.00       81.55     34.91 o 
   1   7   8      279.05      308.40     47.21 o 
   2   7   8      647.85      576.23     59.24 o 
   3   7   8      306.43      285.48     41.01 o 
   4   7   8       65.19       68.97     35.89 o 
   5   7   8       10.55        8.42     35.51 o 
 -19   1   9        4.78       20.86     33.98 o 
 -18   1   9      310.89      234.81     39.08 o 
 -17   1   9     2123.76     2074.65     83.58 o 
 -16   1   9     1279.35     1146.00     41.15 o 
 -15   1   9       66.76       67.90     20.82 o 
 -14   1   9      863.32      895.40     35.31 o 
 -13   1   9     2782.12     2888.06     62.92 o 
 -12   1   9      336.41      358.07     18.99 o 
 -11   1   9       26.16        9.39     12.69 o 
 -10   1   9     1260.30     1200.15     44.00 o 
  -9   1   9       28.43        0.35     14.71 o 
  -8   1   9     2599.27     2523.60     55.22 o 
  -7   1   9     4983.93     4790.91    144.48 o 
  -6   1   9     5970.17     6013.31    115.16 o 
  -5   1   9     1907.46     2012.33     37.91 o 
  -4   1   9      768.63      781.54     19.36 o 
  -3   1   9     4123.98     4231.45     68.15 o 
  -2   1   9     5324.76     5597.82     73.30 o 
  -1   1   9      222.25      256.90     14.45 o 
   0   1   9      789.48      735.99     22.01 o 
   1   1   9     4711.34     4529.64     66.66 o 
   2   1   9     1282.09     1268.84     32.95 o 
   3   1   9     5446.25     5339.20     88.58 o 
   4   1   9    10419.17    10361.72    157.08 o 
   5   1   9     1947.46     1955.08     49.79 o 
   6   1   9       10.41        3.75     19.80 o 
   7   1   9     2836.78     2704.59     73.45 o 
   8   1   9     3017.82     2974.07     79.73 o 
   9   1   9      554.54      572.15     39.11 o 
  10   1   9      104.86      153.09     34.65 o 
  11   1   9      143.85      256.62     41.40 o 
  12   1   9       19.44       32.01     36.06 o 
  13   1   9      432.63      430.00     50.72 o 
 -19   2   9      335.41      311.05     44.67 o 
 -18   2   9     1020.11     1005.21     43.37 o 
 -17   2   9      435.65      445.50     35.63 o 
 -16   2   9        6.77        7.76     23.50 o 
 -15   2   9      580.85      593.40     37.36 o 
 -14   2   9       15.80       14.86     22.22 o 
 -13   2   9      480.56      508.30     33.37 o 
 -12   2   9       22.81       37.70     21.34 o 
 -11   2   9      868.82      855.20     38.26 o 
 -10   2   9     4313.24     4436.14     99.03 o 
  -9   2   9     3077.79     3034.68     63.23 o 
  -8   2   9     4655.15     4671.09    114.80 o 
  -7   2   9     1103.08     1088.91     34.29 o 
  -6   2   9        2.62      -13.53     13.16 o 
  -5   2   9      963.60      912.19     30.85 o 
  -4   2   9      378.79      311.39     16.56 o 
  -3   2   9      275.47      295.14     15.95 o 
  -2   2   9     2348.09     2426.75     50.09 o 
  -1   2   9     3031.09     3022.23     52.23 o 
   0   2   9     1372.83     1406.81     31.35 o 
   1   2   9     3067.76     3054.14     75.46 o 
   2   2   9      189.98      210.66     19.29 o 
   3   2   9      348.31      372.73     28.72 o 
   4   2   9     2276.04     2296.72     55.33 o 
   5   2   9      486.42      494.30     39.16 o 
   6   2   9     2113.07     2023.94     53.51 o 
   7   2   9      113.60       65.86     20.66 o 
   8   2   9      723.30      796.56     37.58 o 
   9   2   9     2107.27     1988.17     56.97 o 
  10   2   9      270.78      307.83     30.57 o 
  11   2   9       56.67       62.64     26.70 o 
  12   2   9      608.07      608.39     39.72 o 
  13   2   9      570.78      560.42     56.07 o 
 -18   3   9      341.95      373.50     33.93 o 
 -17   3   9      135.38      132.29     27.37 o 
 -16   3   9      379.83      363.06     31.16 o 
 -15   3   9       13.56        9.95     26.36 o 
 -14   3   9      193.51      173.44     29.09 o 
 -13   3   9        8.29      -12.58     23.99 o 
 -12   3   9      235.07      215.36     33.12 o 
 -11   3   9       12.42       22.49     22.12 o 
 -10   3   9        9.64       12.83     20.33 o 
  -9   3   9       35.86       42.14     29.47 o 
  -8   3   9      665.20      705.18     47.96 o 
  -7   3   9     1632.57     1658.31     42.99 o 
  -6   3   9      905.86      957.62     33.00 o 
  -5   3   9      181.01      163.22     19.60 o 
  -4   3   9       44.39       43.88     14.31 o 
  -3   3   9      462.83      462.28     33.22 o 
  -2   3   9      320.44      340.82     20.67 o 
  -1   3   9      635.66      704.62     28.83 o 
   0   3   9     1534.78     1494.93     52.31 o 
   1   3   9     1118.22     1142.49     46.94 o 
   2   3   9        1.58       -7.40     15.11 o 
   3   3   9     2010.56     1883.21     69.93 o 
   4   3   9      934.47      971.66     36.64 o 
   5   3   9     1363.16     1309.13     37.02 o 
   6   3   9      184.47      172.88     20.32 o 
   7   3   9      114.61      170.97     31.92 o 
   8   3   9      586.03      631.54     35.25 o 
   9   3   9      121.02      140.93     26.41 o 
  10   3   9        4.68      -10.38     23.73 o 
  11   3   9       18.14      -39.02     28.75 o 
  12   3   9       49.63       41.61     33.15 o 
 -17   4   9      632.62      567.99     43.51 o 
 -16   4   9        8.56       23.00     30.13 o 
 -15   4   9      193.15      263.18     35.21 o 
 -14   4   9       11.62       33.27     28.08 o 
 -13   4   9       25.24       23.04     26.30 o 
 -12   4   9      949.69     1007.75     46.80 o 
 -11   4   9     2103.64     2155.73     64.50 o 
 -10   4   9      390.92      392.20     32.27 o 
  -9   4   9      452.22      450.55     31.96 o 
  -8   4   9     6378.04     6390.00    196.27 o 
  -7   4   9     2949.41     2808.12     72.85 o 
  -6   4   9       27.62       52.57     21.02 o 
  -5   4   9      411.77      387.93     28.33 o 
  -4   4   9     1437.86     1403.84     42.68 o 
  -3   4   9       67.26       64.61     15.76 o 
  -2   4   9     1377.01     1392.05     37.31 o 
  -1   4   9     5742.85     5870.51    270.65 o 
   0   4   9       40.71       80.06     24.64 o 
   1   4   9       82.63       93.86     23.75 o 
   2   4   9     1488.52     1405.90     54.84 o 
   3   4   9     2283.20     2267.11     70.98 o 
   4   4   9      385.37      379.24     35.64 o 
   5   4   9      189.85      219.10     24.28 o 
   6   4   9     1519.35     1539.27     50.06 o 
   7   4   9      191.57      274.94     36.46 o 
   8   4   9      998.94      970.42     37.51 o 
   9   4   9     1995.61     2103.92     72.09 o 
  10   4   9     1195.55     1228.37     59.71 o 
  11   4   9       19.84       10.78     32.16 o 
 -15   5   9       12.09      -36.25     31.09 o 
 -14   5   9      315.30      319.73     36.20 o 
 -13   5   9      303.43      295.45     32.10 o 
 -12   5   9       47.79       23.37     25.22 o 
 -11   5   9        0.72       18.40     24.10 o 
 -10   5   9      694.75      726.11     59.50 o 
  -9   5   9      306.29      298.12     27.90 o 
  -8   5   9        0.92       -4.05     21.34 o 
  -7   5   9       41.23       35.15     20.28 o 
  -6   5   9       56.27       85.01     20.67 o 
  -5   5   9      110.70       72.51     20.24 o 
  -4   5   9      116.56      102.03     19.18 o 
  -3   5   9      255.04      245.49     23.97 o 
  -2   5   9      576.98      679.24     37.39 o 
  -1   5   9      383.86      395.98     31.89 o 
   0   5   9     1972.68     1983.76    126.08 o 
   1   5   9      585.92      574.75     62.69 o 
   2   5   9      197.87      228.67     32.39 o 
   3   5   9       22.13       -1.31     24.97 o 
   4   5   9      215.81      209.70     31.85 o 
   5   5   9      172.62      153.68     26.83 o 
   6   5   9      117.03      130.86     27.32 o 
   7   5   9       66.78       60.11     26.25 o 
   8   5   9      389.84      347.44     52.48 o 
   9   5   9        1.39       -9.53     41.42 o 
 -13   6   9      247.56      234.72     37.27 o 
 -12   6   9      250.52      197.28     40.66 o 
 -11   6   9      529.07      540.02     36.69 o 
 -10   6   9        1.45       -6.27     24.84 o 
  -9   6   9      189.80      194.37     27.78 o 
  -8   6   9     1259.65     1217.33     45.57 o 
  -7   6   9      647.29      649.51     34.81 o 
  -6   6   9      282.79      292.08     27.89 o 
  -5   6   9      199.04      189.29     25.43 o 
  -4   6   9       29.27        7.54     30.71 o 
  -3   6   9       23.60       24.86     30.72 o 
  -2   6   9      599.18      521.96     44.66 o 
  -1   6   9      499.91      544.05     37.84 o 
   0   6   9      245.37      259.42     31.89 o 
   1   6   9       75.07       38.93     29.03 o 
   2   6   9      397.36      390.17     39.69 o 
   3   6   9      806.78      787.59     80.81 o 
   4   6   9      202.49      197.63     29.79 o 
   5   6   9      109.60       55.30     45.00 o 
   6   6   9      143.86      128.93     37.80 o 
   7   6   9       13.71       -5.43     33.90 o 
  -9   7   9      284.76      283.70     34.58 o 
  -8   7   9      115.58       99.06     30.24 o 
  -7   7   9      369.38      348.38     38.19 o 
  -6   7   9      724.47      779.59     63.56 o 
  -5   7   9      184.75      163.81     40.16 o 
  -4   7   9      136.77      160.30     39.39 o 
  -3   7   9     1077.41     1055.82     60.27 o 
  -2   7   9     1271.53     1295.01    105.36 o 
  -1   7   9      140.78      158.20     39.40 o 
   0   7   9      970.43     1005.62    108.64 o 
   1   7   9      568.78      611.92     47.70 o 
   2   7   9      127.55      168.34     38.90 o 
   3   7   9      542.31      505.88     49.19 o 
 -19   0  10       30.27       32.62     50.42 o 
 -18   0  10      440.86      498.74     66.57 o 
 -17   0  10     1468.95     1557.44     97.40 o 
 -16   0  10     2336.69     2292.02    114.95 o 
 -15   0  10      237.22      152.23     45.64 o 
 -14   0  10      408.68      435.09     31.86 o 
 -13   0  10     1412.74     1421.61     49.76 o 
 -12   0  10     2447.57     2376.68     65.75 o 
 -11   0  10       21.69      -19.36     20.00 o 
 -10   0  10      737.12      822.29     52.22 o 
  -9   0  10     2779.16     2812.29    116.63 o 
  -8   0  10        2.70      -27.16     20.20 o 
  -7   0  10     4700.30     4994.69    131.85 o 
  -6   0  10     5293.24     5518.77    142.99 o 
  -5   0  10      505.97      598.83     39.90 o 
  -4   0  10     1372.05     1357.90     41.56 o 
  -3   0  10     1147.57     1104.66     39.80 o 
  -2   0  10      545.92      507.20     27.15 o 
  -1   0  10     1107.76     1118.16     43.53 o 
   0   0  10     4356.61     4268.62     95.34 o 
   1   0  10     9201.49     8925.38    176.87 o 
   2   0  10     3515.52     3430.77     82.45 o 
   3   0  10     1847.44     1917.04     91.02 o 
   4   0  10      319.33      304.51     34.43 o 
   5   0  10      954.24      904.13     51.81 o 
   6   0  10      156.26      136.91     37.08 o 
   7   0  10     1181.18     1259.34     63.36 o 
   8   0  10     1706.62     1607.86     72.89 o 
   9   0  10      354.80      290.99     55.85 o 
  10   0  10     2696.63     2527.86    129.57 o 
  11   0  10     1791.63     1874.79    113.99 o 
  12   0  10      424.21      346.13     67.27 o 
 -19   1  10       91.72       96.92     38.51 o 
 -18   1  10       27.99      -38.61     31.59 o 
 -17   1  10       15.63       13.24     33.33 o 
 -16   1  10      259.69      257.06     27.35 o 
 -15   1  10      451.63      482.59     32.09 o 
 -14   1  10       17.20       -5.09     22.17 o 
 -13   1  10      117.04      100.41     23.52 o 
 -12   1  10     2142.61     2136.73     59.72 o 
 -11   1  10        5.28       -2.56     14.93 o 
 -10   1  10      370.97      370.73     26.50 o 
  -9   1  10      764.04      703.95     29.97 o 
  -8   1  10      146.92      131.86     20.68 o 
  -7   1  10        4.90       11.86     15.72 o 
  -6   1  10     1032.03     1090.89     40.35 o 
  -5   1  10      354.01      359.66     16.79 o 
  -4   1  10     1577.65     1755.96     31.29 o 
  -3   1  10      261.46      286.16     13.72 o 
  -2   1  10       53.74       60.64     10.28 o 
  -1   1  10     1782.44     1744.57     59.56 o 
   0   1  10      126.29      132.02     19.92 o 
   1   1  10     1938.79     1887.43     45.94 o 
   2   1  10     4480.82     4372.15     76.54 o 
   3   1  10       98.08      125.00     17.15 o 
   4   1  10        3.99        7.71     15.29 o 
   5   1  10     1333.15     1255.61     55.16 o 
   6   1  10      391.85      425.22     28.56 o 
   7   1  10      146.68      140.65     23.63 o 
   8   1  10      290.37      288.36     32.81 o 
   9   1  10      227.53      258.00     33.97 o 
  10   1  10      285.44      321.41     37.54 o 
  11   1  10       14.05      -17.55     34.84 o 
  12   1  10      113.30       72.73     40.55 o 
 -18   2  10      144.97      119.24     30.69 o 
 -17   2  10     1008.90      991.18     44.95 o 
 -16   2  10      670.11      768.99     43.14 o 
 -15   2  10      240.97      171.72     25.45 o 
 -14   2  10      166.60      163.29     24.23 o 
 -13   2  10       11.91       14.10     24.94 o 
 -12   2  10       97.99      122.20     25.45 o 
 -11   2  10     1865.54     1893.98     59.02 o 
 -10   2  10       25.09      -11.45     20.58 o 
  -9   2  10      623.58      632.56     29.00 o 
  -8   2  10        2.19      -10.26     16.36 o 
  -7   2  10     1355.80     1214.61     38.29 o 
  -6   2  10     2628.53     2498.80     56.60 o 
  -5   2  10      164.08      186.77     19.68 o 
  -4   2  10      233.63      221.14     16.79 o 
  -3   2  10      825.19      782.99     26.30 o 
  -2   2  10       23.29       11.53     13.10 o 
  -1   2  10      240.72      224.56     22.02 o 
   0   2  10     3228.45     3207.24     66.74 o 
   1   2  10      455.12      499.14     25.63 o 
   2   2  10       33.41       30.16     16.06 o 
   3   2  10     2126.39     2170.30     54.37 o 
   4   2  10      343.77      343.87     25.65 o 
   5   2  10       26.23       51.07     19.91 o 
   6   2  10        3.89       -3.25     19.05 o 
   7   2  10      880.00      844.80     39.03 o 
   8   2  10      163.13      201.41     27.59 o 
   9   2  10       12.58       -8.03     23.20 o 
  10   2  10     1321.74     1326.53     50.73 o 
  11   2  10      999.39     1063.32     49.18 o 
 -17   3  10       29.69       31.25     26.69 o 
 -16   3  10      992.18     1022.78     43.19 o 
 -15   3  10     1621.87     1682.35     61.99 o 
 -14   3  10      826.43      849.84     45.46 o 
 -13   3  10      366.21      344.35     33.68 o 
 -12   3  10     1910.31     1907.86     62.26 o 
 -11   3  10     1886.69     2094.65     97.81 o 
 -10   3  10      198.81      180.25     26.89 o 
  -9   3  10      985.62      884.69     46.53 o 
  -8   3  10     1647.05     1490.68     51.84 o 
  -7   3  10      125.04      143.52     19.59 o 
  -6   3  10     3038.12     2830.80     92.79 o 
  -5   3  10     4381.55     4435.00     78.22 o 
  -4   3  10     1970.69     1988.16     42.82 o 
  -3   3  10       54.97       70.21     19.43 o 
  -2   3  10     2552.77     2622.00     57.74 o 
  -1   3  10     1615.93     1652.91     56.34 o 
   0   3  10     3611.85     3620.40     91.98 o 
   1   3  10      278.10      313.65     30.79 o 
   2   3  10     1678.27     1730.42     60.00 o 
   3   3  10      719.54      710.58     41.80 o 
   4   3  10      605.93      690.17     39.71 o 
   5   3  10     3976.65     3919.63    117.69 o 
   6   3  10     3398.71     3142.92     73.71 o 
   7   3  10      158.57      206.30     27.13 o 
   8   3  10      482.92      610.73     37.01 o 
   9   3  10     2101.59     2121.99     73.08 o 
  10   3  10      562.75      570.09     39.92 o 
  11   3  10        2.54        3.96     32.12 o 
 -16   4  10        0.07        4.33     31.17 o 
 -15   4  10        9.64      -23.63     31.39 o 
 -14   4  10      310.29      254.27     35.38 o 
 -13   4  10        0.20      -11.97     27.28 o 
 -12   4  10       12.83        8.04     26.90 o 
 -11   4  10       87.98       60.10     27.41 o 
 -10   4  10      427.67      393.83     34.38 o 
  -9   4  10     1268.14     1335.43     98.03 o 
  -8   4  10       46.87       26.87     28.31 o 
  -7   4  10        0.13      -13.10     22.73 o 
  -6   4  10      132.36      133.02     24.59 o 
  -5   4  10       38.21        5.67     20.96 o 
  -4   4  10       86.24       81.32     18.33 o 
  -3   4  10       10.30        5.63     16.65 o 
  -2   4  10       49.44       51.92     22.59 o 
  -1   4  10       16.54       35.06     23.90 o 
   0   4  10      123.54      123.63     26.83 o 
   1   4  10      167.33      160.55     28.63 o 
   2   4  10       21.81       14.27     33.09 o 
   3   4  10      237.36      214.29     31.67 o 
   4   4  10      293.20      306.50     34.64 o 
   5   4  10      120.08       97.35     25.37 o 
   6   4  10       27.90       52.56     29.77 o 
   7   4  10       32.37      -14.19     28.57 o 
   8   4  10       34.71       61.14     41.15 o 
   9   4  10       47.22       75.22     43.57 o 
 -14   5  10      306.26      341.81     51.43 o 
 -13   5  10      103.53      105.70     34.15 o 
 -12   5  10      707.83      636.70     44.99 o 
 -11   5  10     1684.31     1640.41     61.67 o 
 -10   5  10       21.23       11.43     28.53 o 
  -9   5  10       42.79       21.58     25.24 o 
  -8   5  10      818.63      871.27     43.95 o 
  -7   5  10      305.07      256.68     31.38 o 
  -6   5  10     1758.02     1736.25     58.89 o 
  -5   5  10     3053.64     3127.32     73.79 o 
  -4   5  10     1490.57     1541.59     64.86 o 
  -3   5  10        0.07      -22.12     23.02 o 
  -2   5  10      542.34      517.96     41.02 o 
  -1   5  10     2707.29     2577.93     94.19 o 
   0   5  10      976.66      945.09     49.74 o 
   1   5  10       99.87       98.00     35.02 o 
   2   5  10      104.95       89.23     30.45 o 
   3   5  10      334.54      355.97     41.88 o 
   4   5  10      645.14      581.37     42.71 o 
   5   5  10     1886.18     1920.29     83.40 o 
   6   5  10     2695.55     2518.80     84.03 o 
   7   5  10      111.73       55.07     33.29 o 
   8   5  10      321.74      392.81     97.46 o 
 -12   6  10       22.44       19.74     29.46 o 
 -11   6  10      285.98      285.09     33.86 o 
 -10   6  10      474.88      494.58     60.57 o 
  -9   6  10       37.41       38.47     34.59 o 
  -8   6  10      919.45      861.10     40.52 o 
  -7   6  10     1446.40     1423.54     57.53 o 
  -6   6  10     1110.83     1133.72     65.69 o 
  -5   6  10       48.32       61.84     35.95 o 
  -4   6  10      225.97      224.15     39.28 o 
  -3   6  10      649.31      591.16     48.61 o 
  -2   6  10       40.40       66.61     34.04 o 
  -1   6  10      147.50      114.52     30.13 o 
   0   6  10     1115.70     1120.65     57.80 o 
   1   6  10     1144.09     1060.92     61.71 o 
   2   6  10       36.79       -0.94     29.30 o 
   3   6  10      451.85      392.22     41.97 o 
   4   6  10      565.60      546.41     47.65 o 
   5   6  10       15.19       41.43     36.84 o 
  -7   7  10        6.25      -13.86     45.51 o 
  -6   7  10      347.51      379.84     48.77 o 
  -5   7  10      441.68      330.19     46.81 o 
  -4   7  10      288.95      277.89     54.84 o 
  -3   7  10       18.97       -1.18     36.93 o 
  -2   7  10      303.89      282.76     44.93 o 
  -1   7  10       17.55       31.94     39.72 o 
   0   7  10       67.72       23.52     35.88 o 
 -18   1  11        8.42      -12.16     68.71 o 
 -17   1  11       17.81       10.97     32.61 o 
 -16   1  11       42.07       41.54     31.77 o 
 -15   1  11      820.24      839.49     51.94 o 
 -14   1  11     2916.33     2932.64    113.95 o 
 -13   1  11     1821.05     1794.36     96.25 o 
 -12   1  11      559.99      556.16     33.81 o 
 -11   1  11     2189.70     2098.93     53.93 o 
 -10   1  11     1922.47     1750.26     63.59 o 
  -9   1  11     3006.19     2966.24     97.14 o 
  -8   1  11        9.75       13.26     16.71 o 
  -7   1  11      789.81      835.17     32.28 o 
  -6   1  11      734.29      765.30     31.19 o 
  -5   1  11     2030.94     1886.76     48.60 o 
  -4   1  11     4580.41     4527.11     76.32 o 
  -3   1  11     5532.03     5762.16     92.36 o 
  -2   1  11      659.11      676.18     20.52 o 
  -1   1  11      983.09      969.39     24.62 o 
   0   1  11     2093.33     2044.54     44.87 o 
   1   1  11     1761.58     1619.64     77.80 o 
   2   1  11     1829.49     1827.54     49.11 o 
   3   1  11      693.40      711.60     32.95 o 
   4   1  11      203.97      205.63     21.64 o 
   5   1  11       23.53       -7.76     18.97 o 
   6   1  11     1620.84     1648.67     51.15 o 
   7   1  11     3050.80     3048.84     73.47 o 
   8   1  11     1044.23     1083.24     45.33 o 
   9   1  11       54.62       71.65     26.73 o 
  10   1  11     1165.24     1271.20     52.67 o 
  11   1  11     1183.28     1279.71     70.18 o 
 -18   2  11      168.52      208.10     41.53 o 
 -17   2  11        6.61        7.47     26.30 o 
 -16   2  11      280.97      176.89     68.23 o 
 -15   2  11      953.94      980.14     43.78 o 
 -14   2  11      388.20      410.65     45.60 o 
 -13   2  11      142.13      125.95     28.51 o 
 -12   2  11      892.07      889.23     44.32 o 
 -11   2  11       16.66       33.92     24.56 o 
 -10   2  11      760.89      677.59     75.45 o 
  -9   2  11      398.29      382.92     27.73 o 
  -8   2  11     1258.61     1297.45     40.66 o 
  -7   2  11        0.72        6.73     16.03 o 
  -6   2  11       75.52       82.69     17.58 o 
  -5   2  11     2905.75     2931.43     79.64 o 
  -4   2  11      684.45      681.57     31.04 o 
  -3   2  11      172.83      180.63     22.81 o 
  -2   2  11     1155.57     1153.41     38.71 o 
  -1   2  11      447.70      501.55     33.77 o 
   0   2  11       21.33       16.81     20.18 o 
   1   2  11      976.22      948.81     44.19 o 
   2   2  11     5474.37     5384.52    123.71 o 
   3   2  11      187.36      167.02     22.43 o 
   4   2  11     1343.49     1357.71     44.55 o 
   5   2  11      781.59      858.26     83.83 o 
   6   2  11      290.81      305.65     28.71 o 
   7   2  11       55.76       71.99     27.60 o 
   8   2  11      168.58      180.07     28.40 o 
   9   2  11      584.23      621.75     40.84 o 
  10   2  11       80.49       62.47     30.39 o 
 -17   3  11       19.34       -3.27     27.42 o 
 -16   3  11       59.09      102.44     28.28 o 
 -15   3  11      459.50      448.65     41.00 o 
 -14   3  11      332.37      318.20     37.21 o 
 -13   3  11      497.20      389.47     49.30 o 
 -12   3  11       44.18       40.36     43.00 o 
 -11   3  11      195.94      163.56     29.45 o 
 -10   3  11     1611.09     1579.60     57.36 o 
  -9   3  11       22.81        4.38     24.46 o 
  -8   3  11      814.10      687.70     42.33 o 
  -7   3  11      114.12      102.15     20.35 o 
  -6   3  11      268.94      228.89     20.89 o 
  -5   3  11       57.33       62.08     18.62 o 
  -4   3  11     1228.49     1281.43     34.01 o 
  -3   3  11      385.31      419.52     32.99 o 
  -2   3  11      295.19      299.80     30.71 o 
  -1   3  11        2.52       10.45     21.57 o 
   0   3  11      720.87      792.21     43.32 o 
   1   3  11      796.24      824.11     44.81 o 
   2   3  11       74.47       52.54     25.37 o 
   3   3  11     1011.21     1062.62     50.74 o 
   4   3  11       28.57       32.18     25.99 o 
   5   3  11      125.02      140.35     40.37 o 
   6   3  11      192.95      251.16     35.68 o 
   7   3  11      380.01      426.69     40.99 o 
   8   3  11      115.49      159.01     34.21 o 
   9   3  11        8.08        0.33     26.37 o 
 -15   4  11      836.84      892.10     52.19 o 
 -14   4  11      340.14      324.50     39.74 o 
 -13   4  11       23.71       22.55     31.60 o 
 -12   4  11      680.31      683.31     44.55 o 
 -11   4  11      387.33      423.90     83.67 o 
 -10   4  11     2292.91     2150.50     83.20 o 
  -9   4  11     1474.08     1312.88     53.78 o 
  -8   4  11       97.43       87.27     27.50 o 
  -7   4  11      895.28      821.98     42.57 o 
  -6   4  11      915.02      949.86     40.19 o 
  -5   4  11     1989.54     1891.73     85.50 o 
  -4   4  11     1331.97     1335.25     57.03 o 
  -3   4  11      154.09      158.83     26.60 o 
  -2   4  11     1327.19     1350.31     77.93 o 
  -1   4  11      552.21      558.45     38.97 o 
   0   4  11      222.74      203.05     30.60 o 
   1   4  11     1364.49     1314.56     56.24 o 
   2   4  11     3791.47     3802.68    101.95 o 
   3   4  11     1530.46     1420.23     60.35 o 
   4   4  11     1536.38     1455.47     90.95 o 
   5   4  11     2210.18     2305.95     91.53 o 
   6   4  11       26.11       10.24     31.16 o 
   7   4  11       21.72       19.26     30.95 o 
   8   4  11      477.29      516.32     50.36 o 
 -14   5  11      229.01      202.36     39.60 o 
 -13   5  11      115.01      121.49     42.78 o 
 -12   5  11       42.44       -9.11     45.90 o 
 -11   5  11       63.79       34.11     31.94 o 
 -10   5  11      498.14      456.22     47.51 o 
  -9   5  11       10.78       37.27     29.04 o 
  -8   5  11       22.11       -3.80     27.91 o 
  -7   5  11     2102.02     1966.00     66.32 o 
  -6   5  11      294.00      267.06     29.95 o 
  -5   5  11        8.45        5.87     31.12 o 
  -4   5  11      571.05      531.84     45.72 o 
  -3   5  11       83.30      130.70     28.03 o 
  -2   5  11       13.96        8.21     27.16 o 
  -1   5  11       25.66       15.49     27.36 o 
   0   5  11      277.38      266.51     38.35 o 
   1   5  11       84.50       80.11     30.78 o 
   2   5  11       97.26      107.88     32.06 o 
   3   5  11      269.96      251.89     37.35 o 
   4   5  11      786.63      819.28     46.91 o 
   5   5  11      100.76       47.66     30.26 o 
   6   5  11       77.53       42.19     29.22 o 
 -10   6  11       74.19       63.42     35.41 o 
  -9   6  11      914.32      883.33     57.60 o 
  -8   6  11      218.68      206.33     36.34 o 
  -7   6  11        0.79        0.99     37.13 o 
  -6   6  11       90.21      110.88     38.10 o 
  -5   6  11      359.69      373.19     44.48 o 
  -4   6  11      155.29       95.25     57.97 o 
  -3   6  11       33.72      -17.65     35.87 o 
  -2   6  11      204.39      250.76     42.31 o 
  -1   6  11        8.88       -3.05     33.63 o 
   0   6  11        0.85        5.22     30.91 o 
   1   6  11      920.61      898.94     55.10 o 
   2   6  11      534.83      583.59     63.42 o 
   3   6  11      238.10      249.96     34.22 o 
 -18   0  12     1458.36     1453.53    100.91 o 
 -17   0  12      780.37      853.88     77.74 o 
 -16   0  12      254.29      230.03     57.44 o 
 -15   0  12      237.33      322.58     53.04 o 
 -14   0  12     1212.51     1252.79     83.87 o 
 -13   0  12     1668.10     1669.99     69.34 o 
 -12   0  12      240.88      212.99     37.74 o 
 -11   0  12      189.85      202.55     34.32 o 
 -10   0  12     2250.06     2241.54     78.38 o 
  -9   0  12      479.42      541.74     57.48 o 
  -8   0  12     2757.90     2779.27     86.57 o 
  -7   0  12     6601.56     6713.40    163.44 o 
  -6   0  12       55.75      122.61     38.74 o 
  -5   0  12      136.27       98.44     25.92 o 
  -4   0  12     2908.55     2980.73     73.15 o 
  -3   0  12     2210.06     2332.17     62.87 o 
  -2   0  12      112.45      121.38     21.49 o 
  -1   0  12     1676.50     1686.93     84.53 o 
   0   0  12     2023.14     2034.72     61.35 o 
   1   0  12      139.41      171.37     25.48 o 
   2   0  12      970.03     1013.28     45.35 o 
   3   0  12     4868.44     4799.68    112.89 o 
   4   0  12     5150.83     5201.15    145.75 o 
   5   0  12      258.08      287.67     34.57 o 
   6   0  12     2082.91     2167.93     71.52 o 
   7   0  12     1382.77     1530.50     76.83 o 
   8   0  12       19.13       20.81     47.93 o 
   9   0  12      436.22      525.61     75.19 o 
 -17   1  12        4.73       16.10     77.90 o 
 -16   1  12       73.31       93.96     53.14 o 
 -15   1  12        2.31       -2.60     24.37 o 
 -14   1  12        5.78       -4.54     30.31 o 
 -13   1  12      165.94      142.16     24.48 o 
 -12   1  12      585.94      629.51     40.67 o 
 -11   1  12      443.76      422.90     28.96 o 
 -10   1  12      485.54      466.52     29.65 o 
  -9   1  12       24.28        9.63     19.11 o 
  -8   1  12      856.97      829.18     34.06 o 
  -7   1  12       20.76        9.71     17.22 o 
  -6   1  12       12.51        4.30     17.22 o 
  -5   1  12      833.54      848.81     29.55 o 
  -4   1  12        2.66       14.03     14.15 o 
  -3   1  12      652.18      730.52     27.57 o 
  -2   1  12      581.83      607.39     25.53 o 
  -1   1  12      965.65      924.53     36.97 o 
   0   1  12      990.50      995.85     34.16 o 
   1   1  12       78.16       51.38     13.24 o 
   2   1  12      529.48      552.45     33.91 o 
   3   1  12      241.97      259.43     23.44 o 
   4   1  12      234.95      257.21     25.52 o 
   5   1  12       75.73       96.40     24.05 o 
   6   1  12        5.76        3.86     22.55 o 
   7   1  12       37.51       29.41     24.88 o 
   8   1  12      365.03      339.01     43.94 o 
   9   1  12      139.98      155.56     31.09 o 
 -17   2  12      642.56      617.75     59.80 o 
 -16   2  12      112.07       81.23     30.81 o 
 -15   2  12       91.30       61.80     25.89 o 
 -14   2  12      690.64      745.31     50.83 o 
 -13   2  12       49.04       52.02     46.53 o 
 -12   2  12      476.44      486.91     38.46 o 
 -11   2  12      717.36      709.67     78.44 o 
 -10   2  12      414.19      411.76     49.46 o 
  -9   2  12       10.37        1.40     20.06 o 
  -8   2  12     3102.38     3135.88     81.80 o 
  -7   2  12      649.46      806.76     30.78 o 
  -6   2  12     1448.89     1472.54     67.23 o 
  -5   2  12      102.37      101.04     16.87 o 
  -4   2  12      506.63      591.54     28.61 o 
  -3   2  12     1187.31     1245.92     48.01 o 
  -2   2  12       27.01        4.55     17.92 o 
  -1   2  12      463.11      430.80     29.27 o 
   0   2  12     1150.84     1171.64     48.99 o 
   1   2  12       73.21       55.23     24.13 o 
   2   2  12       72.71       58.99     26.13 o 
   3   2  12     2208.72     2182.19     70.62 o 
   4   2  12     2849.15     2835.07     84.45 o 
   5   2  12      168.96      158.14     31.76 o 
   6   2  12      705.42      813.37     60.50 o 
   7   2  12      395.79      308.14     32.22 o 
   8   2  12       13.72       -2.77     25.54 o 
   9   2  12       37.97       48.73     28.37 o 
 -16   3  12       72.47      114.13     32.49 o 
 -15   3  12       63.19       39.19     34.62 o 
 -14   3  12       10.52       25.61     31.24 o 
 -13   3  12     2354.87     2295.18     89.33 o 
 -12   3  12     1489.60     1337.00     87.70 o 
 -11   3  12     1042.51      992.95    104.50 o 
 -10   3  12      242.12      252.35     58.23 o 
  -9   3  12     1545.73     1519.11     57.39 o 
  -8   3  12     1131.29     1143.43     44.63 o 
  -7   3  12      512.50      463.25     31.27 o 
  -6   3  12      471.34      487.57     27.37 o 
  -5   3  12     1575.30     1505.06     45.93 o 
  -4   3  12        2.45       -2.98     19.40 o 
  -3   3  12     1972.50     1942.25     55.13 o 
  -2   3  12     4376.65     4365.77    106.93 o 
  -1   3  12      759.89      799.52     44.51 o 
   0   3  12       71.35       42.50     25.18 o 
   1   3  12     2801.54     2764.66     81.87 o 
   2   3  12      378.92      420.52     39.81 o 
   3   3  12      617.32      597.61     48.01 o 
   4   3  12      198.95      266.72     35.53 o 
   5   3  12      385.03      420.11     40.47 o 
   6   3  12       51.88       24.12     30.93 o 
   7   3  12      333.55      317.62     44.57 o 
   8   3  12     1160.35     1164.49     88.80 o 
 -14   4  12       84.77       72.61     46.27 o 
 -13   4  12       21.57       35.71     32.52 o 
 -12   4  12        6.03       -9.86     30.40 o 
 -11   4  12      202.78      125.68     42.92 o 
 -10   4  12       28.05       12.56     27.79 o 
  -9   4  12        7.92       41.83     29.36 o 
  -8   4  12       45.82       36.57     27.77 o 
  -7   4  12      126.40       92.86     27.62 o 
  -6   4  12      150.92      125.52     29.85 o 
  -5   4  12       10.49      -12.97     29.01 o 
  -4   4  12       53.58       38.76     22.83 o 
  -3   4  12       60.16       55.35     27.61 o 
  -2   4  12       36.54       41.82     26.86 o 
  -1   4  12        7.58        6.10     26.09 o 
   0   4  12      344.14      324.11     36.39 o 
   1   4  12      165.16      157.63     31.96 o 
   2   4  12      262.06      264.99     35.96 o 
   3   4  12      200.61      188.32     35.05 o 
   4   4  12      122.50       78.89     32.11 o 
   5   4  12       50.20       19.77     31.19 o 
   6   4  12      433.92      481.44     46.77 o 
 -12   5  12     1724.73     1523.27     79.28 o 
 -11   5  12      106.70       91.98     35.43 o 
 -10   5  12       57.07       37.11     31.23 o 
  -9   5  12     1522.07     1519.38     73.32 o 
  -8   5  12      597.79      596.72     39.20 o 
  -7   5  12      339.58      248.63     81.88 o 
  -6   5  12       92.92      112.60     36.35 o 
  -5   5  12      328.17      342.13     52.13 o 
  -4   5  12       10.79       11.61     32.34 o 
  -3   5  12     1264.02     1132.05     61.38 o 
  -2   5  12     1357.83     1371.80     62.04 o 
  -1   5  12     2344.14     2358.02     79.87 o 
   0   5  12       12.54       15.20     30.63 o 
   1   5  12      877.39      817.40     51.51 o 
   2   5  12     1221.41     1215.25     61.16 o 
   3   5  12        6.44       18.21     33.27 o 
   4   5  12      144.52      104.07     30.14 o 
  -8   6  12      668.65      613.69     55.61 o 
  -7   6  12       50.42       43.58     40.04 o 
  -6   6  12       58.85       28.24     37.67 o 
  -5   6  12      246.02      209.63     41.85 o 
  -4   6  12      543.52      528.72    105.63 o 
  -3   6  12      644.44      642.10     65.45 o 
  -2   6  12        2.70      -17.28     31.87 o 
  -1   6  12      878.16      789.36     54.44 o 
   0   6  12      374.16      441.08     45.41 o 
 -16   1  13       46.13       34.00     34.67 o 
 -15   1  13      166.37      171.22     29.59 o 
 -14   1  13       99.65       97.21     26.48 o 
 -13   1  13       47.25       65.04     37.29 o 
 -12   1  13     1015.30     1100.16     66.79 o 
 -11   1  13     2892.42     2901.82     75.93 o 
 -10   1  13     2320.92     2326.44     67.94 o 
  -9   1  13        3.44       10.69     22.82 o 
  -8   1  13     1199.23     1261.26     48.58 o 
  -7   1  13     2093.29     2201.85     54.94 o 
  -6   1  13      444.23      497.00     28.00 o 
  -5   1  13       22.36        2.06     14.93 o 
  -4   1  13      983.52     1143.09     39.94 o 
  -3   1  13      698.65      763.66     34.57 o 
  -2   1  13      711.46      763.69     48.27 o 
  -1   1  13     3606.07     3621.25     94.96 o 
   0   1  13     2908.70     2905.84     71.00 o 
   1   1  13      144.00      161.77     32.29 o 
   2   1  13      695.40      752.66     43.75 o 
   3   1  13     1937.41     1881.73     51.96 o 
   4   1  13     1042.62     1025.15     46.30 o 
   5   1  13       87.99       88.58     25.58 o 
   6   1  13      548.85      598.40     38.62 o 
   7   1  13      292.17      286.84     41.14 o 
 -16   2  13      321.88      261.47     49.99 o 
 -15   2  13      269.25      247.10     38.00 o 
 -14   2  13        9.04       -8.40     24.71 o 
 -13   2  13      855.37      872.78     86.04 o 
 -12   2  13     1019.20     1009.25     81.53 o 
 -11   2  13       96.50       68.65     50.25 o 
 -10   2  13       73.72      120.58     28.81 o 
  -9   2  13      606.90      642.63     35.69 o 
  -8   2  13      585.98      569.07     31.59 o 
  -7   2  13     1120.00     1024.13     39.00 o 
  -6   2  13     3292.09     3246.79     71.46 o 
  -5   2  13      434.47      412.29     24.52 o 
  -4   2  13       30.31       23.94     19.58 o 
  -3   2  13      574.62      623.99     37.67 o 
  -2   2  13     1396.46     1410.63     69.29 o 
  -1   2  13      178.13      189.17     29.67 o 
   0   2  13       12.20       -0.35     20.51 o 
   1   2  13     2528.29     2482.56     76.53 o 
   2   2  13      126.53      164.60     49.01 o 
   3   2  13       18.94      -25.46     25.66 o 
   4   2  13     1256.37     1285.99     59.58 o 
   5   2  13      635.72      660.39     60.83 o 
   6   2  13     1820.29     1827.78     72.22 o 
   7   2  13      392.31      418.37     44.89 o 
 -15   3  13       34.62       12.92     34.35 o 
 -14   3  13      262.34      253.15     55.55 o 
 -13   3  13       17.68      -42.15     30.47 o 
 -12   3  13      427.71      336.37     38.93 o 
 -11   3  13      433.10      361.92     63.76 o 
 -10   3  13      137.92      109.52     60.52 o 
  -9   3  13      138.80       85.22     21.06 o 
  -8   3  13      374.94      291.64     37.55 o 
  -7   3  13      343.22      316.33     29.04 o 
  -6   3  13      267.97      248.77     26.44 o 
  -5   3  13        2.52       -1.07     25.48 o 
  -4   3  13       58.68       55.51     22.62 o 
  -3   3  13       11.78       17.01     24.34 o 
  -2   3  13       65.16       46.02     22.13 o 
  -1   3  13       88.38       90.20     27.85 o 
   0   3  13      541.61      569.76     40.87 o 
   1   3  13      782.84      864.38     87.62 o 
   2   3  13      577.41      590.25     48.13 o 
   3   3  13      326.38      360.08     39.67 o 
   4   3  13       23.95       34.24     30.45 o 
   5   3  13      183.23      201.06     37.60 o 
   6   3  13       90.15       88.97     34.90 o 
 -13   4  13     1288.60     1328.86    105.90 o 
 -12   4  13      238.96      232.45     43.33 o 
 -11   4  13      200.68      162.60     42.87 o 
 -10   4  13      214.94      241.71     37.37 o 
  -9   4  13     1350.15     1473.10     67.69 o 
  -8   4  13       79.40       82.35     28.42 o 
  -7   4  13     1106.18      955.18     73.88 o 
  -6   4  13     2780.46     2796.38    107.36 o 
  -5   4  13     2029.88     2006.44     91.24 o 
  -4   4  13        3.16       -3.82     24.94 o 
  -3   4  13      774.18      809.50     41.34 o 
  -2   4  13     1560.47     1562.74     63.28 o 
  -1   4  13      656.14      624.58     44.22 o 
   0   4  13      480.40      507.01     42.70 o 
   1   4  13     1410.99     1463.60     74.48 o 
   2   4  13      451.73      488.26     43.35 o 
   3   4  13      356.99      386.72     63.74 o 
   4   4  13      283.11      336.31     41.63 o 
 -10   5  13      134.06      108.45     49.37 o 
  -9   5  13        0.97       -6.25     38.53 o 
  -8   5  13       44.43      -24.83     36.05 o 
  -7   5  13       40.26       -6.71     36.74 o 
  -6   5  13       15.54       17.20     37.28 o 
  -5   5  13        3.36       -0.76     49.47 o 
  -4   5  13      346.02      374.68    108.06 o 
  -3   5  13      147.15      136.72     35.36 o 
  -2   5  13      279.32      298.23     39.89 o 
  -1   5  13      241.84      173.70     42.46 o 
   0   5  13       29.40       57.76     33.00 o 
   1   5  13       76.32      138.74     36.29 o 
 -15   0  14     1778.99     1956.74    109.72 o 
 -14   0  14     1380.54     1550.55     96.06 o 
 -13   0  14      548.88      670.56     69.00 o 
 -12   0  14     1418.03     1413.24    100.78 o 
 -11   0  14     2798.99     3260.22    111.66 o 
 -10   0  14      267.58      261.07     46.72 o 
  -9   0  14      581.41      669.77     63.79 o 
  -8   0  14      120.53      189.54     34.49 o 
  -7   0  14     3224.01     3097.71     96.04 o 
  -6   0  14      595.08      609.72     80.71 o 
  -5   0  14     4186.67     4100.44    144.06 o 
  -4   0  14     5304.20     4972.81    203.67 o 
  -3   0  14      882.31      774.03     75.95 o 
  -2   0  14      107.08      171.76     53.23 o 
  -1   0  14     2881.71     2901.76    148.84 o 
   0   0  14      504.15      488.28     67.85 o 
   1   0  14      955.99     1061.04     71.29 o 
   2   0  14     3266.43     3320.50     92.37 o 
   3   0  14      909.08      963.93     54.43 o 
   4   0  14       83.38      139.59     33.47 o 
   5   0  14     2896.48     2857.83    106.74 o 
   6   0  14      444.73      488.11     44.39 o 
 -15   1  14       33.62       55.13     57.64 o 
 -14   1  14      289.45      248.77     34.70 o 
 -13   1  14       77.12       52.59     29.34 o 
 -12   1  14       94.75      114.34     29.36 o 
 -11   1  14       31.13       50.57     26.74 o 
 -10   1  14      327.60      337.42     33.80 o 
  -9   1  14      475.84      536.28     35.75 o 
  -8   1  14       21.69       19.89     25.24 o 
  -7   1  14      118.88      108.96     26.08 o 
  -6   1  14      266.89      257.57     29.08 o 
  -5   1  14       26.41       52.73     29.62 o 
  -4   1  14        0.60        4.12     24.51 o 
  -3   1  14       84.42      113.25     22.70 o 
  -2   1  14      130.02      122.26     23.34 o 
  -1   1  14      174.36      155.54     25.16 o 
   0   1  14     1992.66     2059.15     60.35 o 
   1   1  14       65.55       70.95     24.94 o 
   2   1  14      121.99      110.53     39.40 o 
   3   1  14       15.67        6.45     24.83 o 
   4   1  14      179.05      127.33     28.83 o 
   5   1  14      485.68      521.09     40.44 o 
 -14   2  14      836.70      866.38     75.39 o 
 -13   2  14       39.05       30.80     32.95 o 
 -12   2  14      279.25      322.44     38.80 o 
 -11   2  14     1291.99     1234.29     71.66 o 
 -10   2  14       87.29       87.77     35.71 o 
  -9   2  14        4.72       42.45     33.90 o 
  -8   2  14     1048.48      971.90     40.22 o 
  -7   2  14       13.57      -33.64     23.11 o 
  -6   2  14        3.94        5.86     24.98 o 
  -5   2  14     2413.97     2393.88     73.82 o 
  -4   2  14     2384.84     2216.17     60.23 o 
  -3   2  14      858.06      934.58     40.77 o 
  -2   2  14      126.85      168.98     42.02 o 
  -1   2  14      748.58      732.47     81.10 o 
   0   2  14     1197.97     1227.26     48.34 o 
   1   2  14       23.40       -3.40     23.09 o 
   2   2  14      145.69      169.29     29.34 o 
   3   2  14     1368.49     1420.32     62.81 o 
   4   2  14      183.09      177.09     50.17 o 
   5   2  14      165.09      174.64     37.87 o 
 -13   3  14      180.57      164.86     54.76 o 
 -12   3  14       29.39       -9.66     31.87 o 
 -11   3  14      236.70      223.94     33.74 o 
 -10   3  14     1331.50     1314.76     68.52 o 
  -9   3  14     1884.28     1882.64     61.43 o 
  -8   3  14      159.71      105.53     26.89 o 
  -7   3  14      211.20      107.00     62.58 o 
  -6   3  14     1906.78     1722.91    194.80 o 
  -5   3  14      103.94      105.66     31.98 o 
  -4   3  14        6.61        8.39     22.67 o 
  -3   3  14      320.00      365.35     31.86 o 
  -2   3  14     1256.85     1258.99     49.07 o 
  -1   3  14      414.68      459.22     35.36 o 
   0   3  14     1180.98     1280.53     51.19 o 
   1   3  14     2759.50     2731.54     85.77 o 
   2   3  14      448.96      397.00     41.53 o 
   3   3  14      126.72      128.29     42.88 o 
   4   3  14     1330.47     1261.50     64.05 o 
 -11   4  14       68.23       17.80     37.32 o 
 -10   4  14       79.00       33.38     29.87 o 
  -9   4  14       20.70       -1.97     27.71 o 
  -8   4  14       99.55      118.86     39.01 o 
  -7   4  14       34.07       15.82     40.57 o 
  -6   4  14       75.15       14.76     41.40 o 
  -5   4  14        6.20       -4.28     42.67 o 
  -4   4  14      147.50      105.10     32.97 o 
  -3   4  14      152.07      122.19     28.30 o 
  -2   4  14        0.31        9.88     26.19 o 
  -1   4  14        1.37       -5.78     28.02 o 
   0   4  14       75.49       53.24     31.59 o 
   1   4  14        0.10       34.57     32.10 o 
  -6   5  14      503.42      515.76     63.36 o 
  -5   5  14      493.91      487.52     60.69 o 
  -4   5  14       46.62       53.31     46.10 o 
 -13   1  15      367.80      378.51     37.33 o 
 -12   1  15      208.57      223.98     32.78 o 
 -11   1  15      194.11      187.43     31.72 o 
 -10   1  15      179.79      200.78     32.15 o 
  -9   1  15     1489.82     1487.37     56.26 o 
  -8   1  15     2806.34     2889.20     78.53 o 
  -7   1  15      682.67      726.59     40.80 o 
  -6   1  15        2.60       21.16     45.41 o 
  -5   1  15     1973.11     1938.28     81.43 o 
  -4   1  15      675.57      755.58     55.65 o 
  -3   1  15        7.19        4.17     33.62 o 
  -2   1  15      529.55      525.71     51.87 o 
  -1   1  15     1394.68     1417.98     86.23 o 
   0   1  15      283.69      303.36     38.53 o 
   1   1  15     2269.71     2302.61     71.38 o 
   2   1  15     2564.34     2634.06     73.53 o 
   3   1  15     1498.28     1498.26     65.81 o 
 -13   2  15      259.54      219.22     35.40 o 
 -12   2  15      683.52      679.33    118.81 o 
 -11   2  15       27.97       47.42     38.85 o 
 -10   2  15      851.27      925.57     58.44 o 
  -9   2  15      554.27      600.24     50.62 o 
  -8   2  15       29.13       -9.79     26.31 o 
  -7   2  15      139.16      185.60     38.56 o 
  -6   2  15     1181.01     1160.09     64.71 o 
  -5   2  15       12.66       39.25     29.00 o 
  -4   2  15      387.59      352.78     30.70 o 
  -3   2  15     1752.25     1701.91     54.76 o 
  -2   2  15      425.43      382.01     31.99 o 
  -1   2  15       63.50       33.32     20.26 o 
   0   2  15      749.09      732.82     41.22 o 
   1   2  15       84.94       84.17     28.36 o 
   2   2  15      227.11      273.05     34.08 o 
 -11   3  15       11.30      -35.04     31.45 o 
 -10   3  15       51.99       22.52     38.36 o 
  -9   3  15      394.71      433.19     60.70 o 
  -8   3  15      233.44      240.51     48.83 o 
  -7   3  15      464.45      504.34    128.23 o 
  -6   3  15       35.25       17.93     25.90 o 
  -5   3  15       19.45        8.79     26.83 o 
  -4   3  15      390.84      406.46     38.11 o 
  -3   3  15       11.00       29.28     25.43 o 
  -2   3  15      277.38      327.85     33.62 o 
  -1   3  15      218.26      262.57     32.52 o 
   0   3  15      275.22      260.84     33.33 o 
   1   3  15        0.77        4.02     26.60 o 
  -7   4  15     1032.06     1016.41     73.75 o 
  -6   4  15       89.74      127.95     47.51 o 
  -5   4  15      341.72      360.75     52.43 o 
  -4   4  15      863.46      933.27    110.32 o 
  -3   4  15     1343.62     1317.43     54.92 o 
 -11   0  16      868.64      775.82     54.71 o 
 -10   0  16       54.80       93.85     38.11 o 
  -9   0  16      416.73      379.02     48.64 o 
  -8   0  16      694.08      828.02    103.88 o 
  -7   0  16      581.16      676.76     49.73 o 
  -6   0  16      526.68      805.56     81.38 o 
  -5   0  16     1514.33     1746.62    113.93 o 
  -4   0  16      127.52      165.57     57.38 o 
  -3   0  16      224.48      196.52     56.42 o 
  -2   0  16     2563.50     2530.48    139.78 o 
  -1   0  16     1018.93     1004.12     97.97 o 
   0   0  16      337.99      257.99     66.64 o 
 -11   1  16        5.59       28.85     28.90 o 
 -10   1  16      253.03      297.91     34.56 o 
  -9   1  16        2.71       19.40     23.03 o 
  -8   1  16       53.92       65.07     28.92 o 
  -7   1  16      779.10      760.13    128.99 o 
  -6   1  16       12.99       40.30     36.53 o 
  -5   1  16      192.15      194.52     40.66 o 
  -4   1  16      390.51      381.42     48.88 o 
  -3   1  16      143.80      134.48     41.55 o 
  -2   1  16        1.44       11.59     38.21 o 
  -1   1  16       24.37      121.34     46.08 o 
   0   1  16      282.75      283.15     49.75 o 
 -10   2  16       44.16        3.94     36.11 o 
  -9   2  16       13.99      -24.19     58.34 o 
  -8   2  16     1396.44     1621.84    117.19 o 
  -7   2  16        1.70      -18.35     81.47 o 
  -6   2  16      260.65      310.00     45.73 o 
  -5   2  16      235.50      257.36     44.11 o 
  -4   2  16      124.98      151.20     40.67 o 
  -3   2  16      323.17      336.82    131.61 o 
  -2   2  16      527.14      580.65    175.81 o 
  -1   2  16      932.18      838.27     53.29 o 
                                                 
